# Supplementary material for: Comparative Analysis of SARS-CoV-2 Variants of Concern, Including Omicron, Highlights Their Common and Distinctive Amino Acid Substitution Patterns, Especially at the Spike ORF
Source: Viruses. 2022 Mar 29;14(4):707. doi: 10.3390/v14040707 (PMC9025783; doi:10.3390/v14040707)
Supplement: Supplementary file 1 [file viruses-14-00707-s001.zip]

Archive with 4 entries (2 files):
- viruses-1618132-supplementary/
- viruses-1618132-supplementary/viruses-1618132-sup/
- viruses-1618132-supplementary/viruses-1618132-sup/Supplementary File S1.xlsx
- viruses-1618132-supplementary/viruses-1618132-sup/Supplementary File S2.pdf
