# Supplementary material for: Comparative Analysis of SARS-CoV-2 Variants of Concern, Including Omicron, Highlights Their Common and Distinctive Amino Acid Substitution Patterns, Especially at the Spike ORF
Source: Viruses. 2022 Mar 29;14(4):707. doi: 10.3390/v14040707 (PMC9025783; doi:10.3390/v14040707)
Supplement: Supplementary file 1 [file viruses-14-00707-s001.zip › viruses-1618132-supplementary/viruses-1618132-sup/Supplementary File S1.xlsx]

## Sheet: 1_Sequence_IDs_GISAID
Sequences used to determine the frequency of AAS in the different lineages
Accession	VoC/VoI lineage
MW865110.1	Alpha
MZ500850.1	Alpha
MZ101926.1	Alpha
OU107878.1	Alpha
MZ140794.1	Alpha
OK191336.1	Alpha
OU097761.1	Alpha
MZ271727.1	Alpha
OU084573.1	Alpha
MZ455929.1	Alpha
OU100457.1	Alpha
MZ415768.1	Alpha
OU324122.1	Alpha
OU113201.1	Alpha
MZ349660.1	Alpha
MZ163738.1	Alpha
MZ210911.1	Alpha
MZ216915.1	Alpha
MZ351812.1	Alpha
OU159428.1	Alpha
MZ321496.1	Alpha
MZ214639.1	Alpha
OU125405.1	Alpha
OU114542.1	Alpha
MZ415716.1	Alpha
OU220924.1	Alpha
OU139263.1	Alpha
MZ009663.1	Alpha
MZ056176.1	Alpha
OU122430.1	Alpha
OU110580.1	Alpha
MZ322435.1	Alpha
MZ186178.1	Alpha
MZ132444.1	Alpha
MZ538889.1	Alpha
OU015846.1	Alpha
MW966339.1	Alpha
MZ034146.1	Alpha
MW968130.1	Alpha
MZ214816.1	Alpha
OU200957.1	Alpha
OU210265.1	Alpha
MZ371394.1	Alpha
OU088169.1	Alpha
OU203383.1	Alpha
OU574440.1	Alpha
OU171065.1	Alpha
MZ232328.1	Alpha
OU097745.1	Alpha
OU109862.1	Alpha
MZ186152.1	Alpha
MZ069336.1	Alpha
OU000449.1	Alpha
MW930885.1	Alpha
MW750869.1	Alpha
OU015075.1	Alpha
MZ194536.1	Alpha
OU393509.1	Alpha
MZ284939.1	Alpha
OU191595.1	Alpha
MZ419449.1	Alpha
OK217600.1	Alpha
MZ143685.1	Alpha
OD986660.1	Alpha
MW931212.1	Alpha
OU109364.1	Alpha
OU322461.1	Alpha
MZ213308.1	Alpha
MZ779949.1	Alpha
MZ322444.1	Alpha
OU152824.1	Alpha
OU147475.1	Alpha
MW990387.1	Alpha
MZ188218.1	Alpha
OU566681.1	Alpha
MZ349371.1	Alpha
OK294980.1	Alpha
OU196595.1	Alpha
OK290680.1	Alpha
MZ280926.1	Alpha
MZ779879.1	Alpha
MZ590983.1	Alpha
OU239872.1	Alpha
OU109800.1	Alpha
MZ013812.1	Alpha
OU116747.1	Alpha
OU238756.1	Alpha
OU173853.1	Alpha
MZ181555.1	Alpha
OU192261.1	Alpha
FR991326.1	Alpha
OU115787.1	Alpha
MZ271743.1	Alpha
MZ261265.1	Alpha
OU108068.1	Alpha
OK342420.1	Alpha
MZ341875.1	Alpha
OU806450.1	Alpha
MZ173275.1	Alpha
MZ231467.1	Alpha
MZ167950.1	Alpha
OU174097.1	Alpha
OU390573.1	Alpha
OU399382.1	Alpha
OL461688.1	Alpha
OU177623.1	Alpha
MZ316952.1	Alpha
MW912416.1	Alpha
OU181259.1	Alpha
OU222119.1	Alpha
MW964072.1	Alpha
MZ405330.1	Alpha
OK231501.1	Alpha
OU109369.1	Alpha
MZ185995.1	Alpha
MZ006033.1	Alpha
MZ376187.1	Alpha
MZ083881.1	Alpha
OU815223.1	Alpha
OU135708.1	Alpha
MZ214674.1	Alpha
OU182809.1	Alpha
MZ003207.1	Alpha
MZ011623.1	Alpha
OU159037.1	Alpha
MZ341779.1	Alpha
MW841905.1	Alpha
MW904639.1	Alpha
MW894217.1	Alpha
MZ358531.1	Alpha
OU152243.1	Alpha
OU091167.1	Alpha
MZ069945.1	Alpha
OK291987.1	Alpha
MZ253072.1	Alpha
MZ212122.1	Alpha
OU539627.1	Alpha
OU174399.1	Alpha
OU189413.1	Alpha
OU191034.1	Alpha
MZ064627.1	Alpha
OU185963.1	Alpha
MZ236868.1	Alpha
MZ252493.1	Alpha
OU119660.1	Alpha
MZ101961.1	Alpha
MZ245243.1	Alpha
OU324167.1	Alpha
OU115470.1	Alpha
MZ024518.1	Alpha
MZ201345.1	Alpha
MZ851050.1	Alpha
MZ058878.1	Alpha
MZ256789.1	Alpha
OU211974.1	Alpha
OU073276.1	Alpha
MZ650048.1	Alpha
MZ718326.1	Alpha
OU326782.1	Alpha
OU238741.1	Alpha
MZ531535.1	Alpha
MZ010841.1	Alpha
OU149118.1	Alpha
OU370159.1	Alpha
OK295631.1	Alpha
OU123068.1	Alpha
MZ214721.1	Alpha
OU200362.1	Alpha
OU215721.1	Alpha
MZ211217.1	Alpha
MZ008945.1	Alpha
MW929981.1	Alpha
MZ088023.1	Alpha
MW965010.1	Alpha
MZ455244.1	Alpha
MZ009446.1	Alpha
OU169596.1	Alpha
OD999916.1	Alpha
MZ035215.1	Alpha
OU161753.1	Alpha
OU099641.1	Alpha
MZ186434.1	Alpha
FR992519.1	Alpha
MZ578986.1	Alpha
OU108500.1	Alpha
OK220020.1	Alpha
OU151907.1	Alpha
OU114372.1	Alpha
OU322357.1	Alpha
MW912256.1	Alpha
OU151528.1	Alpha
MZ141915.1	Alpha
OU082301.1	Alpha
MW908376.1	Alpha
MZ462394.1	Alpha
OU148914.1	Alpha
OU194431.1	Alpha
OU015922.1	Alpha
OU082005.1	Alpha
OU086829.1	Alpha
MW907776.1	Alpha
MZ384367.1	Alpha
MZ565981.1	Alpha
MZ100977.1	Alpha
MZ279193.1	Alpha
OL522561.1	Alpha
MZ216927.1	Alpha
OU220411.1	Alpha
MZ281441.1	Alpha
OU215867.1	Alpha
OU324620.1	Alpha
OU134324.1	Alpha
MZ166185.1	Alpha
OU084609.1	Alpha
OU367082.1	Alpha
OU120690.1	Alpha
MZ201999.1	Alpha
MZ402389.1	Alpha
OU191023.1	Alpha
MZ039271.1	Alpha
MZ023041.1	Alpha
MZ167058.1	Alpha
OU754596.1	Alpha
MZ058487.1	Alpha
MZ499059.1	Alpha
MZ188249.1	Alpha
MZ283040.1	Alpha
OU128174.1	Alpha
MZ530347.1	Alpha
MZ099962.1	Alpha
MZ454919.1	Alpha
MW908249.1	Alpha
OU182960.1	Alpha
OU139025.1	Alpha
OU202899.1	Alpha
MZ648939.1	Alpha
OU158612.1	Alpha
OU540105.1	Alpha
MZ411880.1	Alpha
MZ530962.1	Alpha
MZ156713.1	Alpha
MZ073623.1	Alpha
OU175328.1	Alpha
OU370178.1	Alpha
MZ434552.1	Alpha
OU187757.1	Alpha
OU220976.1	Alpha
OU193251.1	Alpha
OU268946.1	Alpha
MZ372598.1	Alpha
OU136110.1	Alpha
MZ011365.1	Alpha
MZ430624.1	Alpha
MZ390013.1	Alpha
OL526033.1	Alpha
OU116238.1	Alpha
OU162613.1	Alpha
MZ074566.1	Alpha
OU126977.1	Alpha
OU133469.1	Alpha
OU194545.1	Alpha
MW967074.1	Alpha
MZ132529.1	Alpha
MZ306431.1	Alpha
MZ225980.1	Alpha
MZ132940.1	Alpha
MW864890.1	Alpha
OU138402.1	Alpha
OU183549.1	Alpha
MZ315556.1	Alpha
MZ186409.1	Alpha
OU219679.1	Alpha
MZ025324.1	Alpha
OU418496.1	Alpha
OK233552.1	Alpha
MZ060198.1	Alpha
MZ212651.1	Alpha
OU144900.1	Alpha
OU152189.1	Alpha
OU123088.1	Alpha
MZ455991.1	Alpha
OU109542.1	Alpha
OU127603.1	Alpha
OU119574.1	Alpha
MW842293.1	Alpha
MW485339.1	Alpha
OU127881.1	Alpha
MZ015269.1	Alpha
OU116961.1	Alpha
OU149458.1	Alpha
OU394259.1	Alpha
OK221007.1	Alpha
MZ455366.1	Alpha
MZ268267.1	Alpha
MZ569166.1	Alpha
OU172222.1	Alpha
OU366581.1	Alpha
OK234201.1	Alpha
MZ718831.1	Alpha
OU184793.1	Alpha
MZ245190.1	Alpha
MZ341093.1	Alpha
MZ058475.1	Alpha
MZ153735.1	Alpha
OK220674.1	Alpha
MZ290948.1	Alpha
MZ166129.1	Alpha
OU193482.1	Alpha
MZ454612.1	Alpha
MZ163502.1	Alpha
MZ189569.1	Alpha
MW909431.1	Alpha
MZ850532.1	Alpha
OU154053.1	Alpha
OK252645.1	Alpha
OU105322.1	Alpha
OU138100.1	Alpha
MZ728196.1	Alpha
OU100419.1	Alpha
OK190878.1	Alpha
MW990484.1	Alpha
OU137570.1	Alpha
OU136180.1	Alpha
MZ308352.1	Alpha
MZ520069.1	Alpha
OU081523.1	Alpha
OU120244.1	Alpha
OU114632.1	Alpha
MW964859.1	Alpha
MZ142626.1	Alpha
MW803501.1	Alpha
OK192391.1	Alpha
MZ206294.1	Alpha
MZ090346.1	Alpha
OU216425.1	Alpha
MZ746353.1	Alpha
OU754394.1	Alpha
MZ620175.1	Alpha
OU159257.1	Alpha
OU322521.1	Alpha
MZ360452.1	Alpha
OU147547.1	Alpha
MZ035398.1	Alpha
MW841997.1	Alpha
OU277937.1	Alpha
OU119360.1	Alpha
MZ291232.1	Alpha
OU153444.1	Alpha
OU039411.1	Alpha
MW842179.1	Alpha
OU170838.1	Alpha
OU129680.1	Alpha
MW959523.1	Alpha
MZ071558.1	Alpha
OU132035.1	Alpha
MW988938.1	Alpha
OU212036.1	Alpha
OK193920.1	Alpha
MZ936551.1	Alpha
MZ009312.1	Alpha
MZ591512.1	Alpha
OU187037.1	Alpha
OU798626.1	Alpha
MZ004996.1	Alpha
OU148608.1	Alpha
OK109550.1	Alpha
MZ131903.1	Alpha
MZ071915.1	Alpha
OD986902.1	Alpha
MZ194403.1	Alpha
OU171546.1	Alpha
MZ579127.1	Alpha
OU201969.1	Alpha
OU177949.1	Alpha
MZ210619.1	Alpha
MZ340771.1	Alpha
OK217365.1	Alpha
OU319398.1	Alpha
MZ280874.1	Alpha
MZ193140.1	Alpha
MZ187626.1	Alpha
MW844757.1	Alpha
OU072952.1	Alpha
OU105433.1	Alpha
MZ353759.1	Alpha
OU278156.1	Alpha
MZ267325.1	Alpha
MZ228897.1	Alpha
OU113152.1	Alpha
MZ037532.1	Alpha
MZ161251.1	Alpha
MZ291358.1	Alpha
MZ207510.1	Alpha
MW905157.1	Alpha
MZ072824.1	Alpha
MZ500956.1	Alpha
MZ308232.1	Alpha
MW865634.1	Alpha
MZ243461.1	Alpha
MZ082962.1	Alpha
OK439448.1	Alpha
OU120944.1	Alpha
OU165433.1	Alpha
MZ444469.1	Alpha
MW807814.1	Alpha
MZ842890.1	Alpha
MZ210258.1	Alpha
MZ170430.1	Alpha
MZ069274.1	Alpha
MZ025094.1	Alpha
MZ100076.1	Alpha
OK147599.1	Alpha
MZ401915.1	Alpha
OU221665.1	Alpha
OU324760.1	Alpha
MZ511356.1	Alpha
OU191875.1	Alpha
OU091195.1	Alpha
MZ181791.1	Alpha
OU185032.1	Alpha
OU157704.1	Alpha
OU277778.1	Alpha
OU210424.1	Alpha
OU087079.1	Alpha
MZ434637.1	Alpha
MZ009319.1	Alpha
MZ181901.1	Alpha
MZ059204.1	Alpha
MZ497935.1	Alpha
OU083156.1	Alpha
MZ167047.1	Alpha
OU148287.1	Alpha
OU117933.1	Alpha
OU114107.1	Alpha
OU165552.1	Alpha
MZ064685.1	Alpha
MZ256737.1	Alpha
OU370465.1	Alpha
OK231404.1	Alpha
OU223569.1	Alpha
MZ401819.1	Alpha
MW869579.1	Alpha
MZ214561.1	Alpha
MZ059670.1	Alpha
MZ202063.1	Alpha
OU157598.1	Alpha
MZ375610.1	Alpha
OU150360.1	Alpha
OU223605.1	Alpha
MZ363146.1	Alpha
OU015038.1	Alpha
OK234470.1	Alpha
MZ252673.1	Alpha
OK248597.1	Alpha
OU076192.1	Alpha
OU755036.1	Alpha
MZ341039.1	Alpha
MZ304988.1	Alpha
OU323984.1	Alpha
OU154630.1	Alpha
OU392008.1	Alpha
MZ059619.1	Alpha
MZ059383.1	Alpha
MZ308301.1	Alpha
MZ278344.1	Alpha
MZ132948.1	Alpha
OU098855.1	Alpha
MZ061137.1	Alpha
OU361423.1	Alpha
MZ307675.1	Alpha
MZ191483.1	Alpha
OU132070.1	Alpha
MZ329281.1	Alpha
MZ304746.1	Alpha
OU183190.1	Alpha
MZ186193.1	Alpha
MZ193721.1	Alpha
OL544189.1	Alpha
MW874931.1	Alpha
OL461254.1	Alpha
OU148798.1	Alpha
OU135789.1	Alpha
OU015150.1	Alpha
MZ035882.1	Alpha
MZ032586.1	Alpha
MZ061530.1	Alpha
MW869818.1	Alpha
MZ281285.1	Alpha
OU754183.1	Alpha
OU151432.1	Alpha
MZ060754.1	Alpha
OU199657.1	Alpha
MZ212156.1	Alpha
MZ214638.1	Alpha
OU164699.1	Alpha
MZ071838.1	Alpha
MW905510.1	Alpha
OU221383.1	Alpha
OU165666.1	Alpha
MZ349862.1	Alpha
MZ000819.1	Alpha
OU419611.1	Alpha
OK183268.1	Alpha
OU121141.1	Alpha
MZ372451.1	Alpha
MZ215178.1	Alpha
OU084179.1	Alpha
MZ021256.1	Alpha
MZ294366.1	Alpha
MZ010448.1	Alpha
OU326077.1	Alpha
OU000541.1	Alpha
MZ278933.1	Alpha
MZ186532.1	Alpha
MZ036605.1	Alpha
MZ320735.1	Alpha
OK296774.1	Alpha
FR992205.1	Alpha
OU221779.1	Alpha
OK194213.1	Alpha
OU149483.1	Alpha
OL469676.1	Alpha
MZ288080.1	Alpha
MZ295384.1	Alpha
OU238650.1	Alpha
MZ412160.1	Alpha
OU160552.1	Alpha
OU278566.1	Alpha
MZ306042.1	Alpha
OU198713.1	Alpha
OU090720.1	Alpha
OK232593.1	Alpha
MW812487.1	Alpha
MZ181617.1	Alpha
OU095893.1	Alpha
MZ316008.1	Alpha
OU567354.1	Alpha
OU139702.1	Alpha
MZ201365.1	Alpha
OU129113.1	Alpha
MZ152171.1	Alpha
MZ101263.1	Alpha
OU193375.1	Alpha
OU170996.1	Alpha
MZ255511.1	Alpha
MZ025073.1	Alpha
OU156961.1	Alpha
OU155848.1	Alpha
MZ212003.1	Alpha
OU175514.1	Alpha
MW892221.1	Alpha
OU147979.1	Alpha
OU223186.1	Alpha
OU217071.1	Alpha
MZ315510.1	Alpha
OU368982.1	Alpha
MZ142970.1	Alpha
OU115844.1	Alpha
MZ244644.1	Alpha
MZ499686.1	Alpha
MZ237738.1	Alpha
MW834964.1	Alpha
MZ331072.1	Alpha
MZ255921.1	Alpha
MZ009878.1	Alpha
OU370348.1	Alpha
OL369810.1	Alpha
OU134861.1	Alpha
MZ497908.1	Alpha
OU159782.1	Alpha
OU135419.1	Alpha
OU172179.1	Alpha
OU121787.1	Alpha
OK249083.1	Alpha
MZ278367.1	Alpha
OU142174.1	Alpha
OU325589.1	Alpha
OU098589.1	Alpha
OU124958.1	Alpha
OU171630.1	Alpha
OU159495.1	Alpha
OK291776.1	Alpha
MZ320260.1	Alpha
MZ013582.1	Alpha
MZ029175.1	Alpha
OK192592.1	Alpha
MZ518380.1	Alpha
MW907615.1	Alpha
OK249939.1	Alpha
MZ537912.1	Alpha
OU100283.1	Alpha
OU196344.1	Alpha
OE997176.1	Alpha
OU123911.1	Alpha
OU319471.1	Alpha
OU154887.1	Alpha
MZ012341.1	Alpha
OU215312.1	Alpha
OU109347.1	Alpha
MZ455283.1	Alpha
OU120219.1	Alpha
MZ154260.1	Alpha
OU115922.1	Alpha
MW959533.1	Alpha
MZ296170.1	Alpha
MZ009110.1	Alpha
OU326919.1	Alpha
OK193763.1	Alpha
MZ304803.1	Alpha
OU186119.1	Alpha
MZ164665.1	Alpha
MZ213149.1	Alpha
MW626481.1	Alpha
OU109452.1	Alpha
MZ254251.1	Alpha
MZ283205.1	Alpha
MZ274613.1	Alpha
MZ010559.1	Alpha
OU097627.1	Alpha
MZ353798.1	Alpha
OU150782.1	Alpha
MZ143044.1	Alpha
HG994547.1	Alpha
OK193337.1	Alpha
MZ002964.1	Alpha
MZ084195.1	Alpha
OU124883.1	Alpha
MZ037422.1	Alpha
OK246400.1	Alpha
OU104496.1	Alpha
OK231323.1	Alpha
MZ986586.1	Alpha
MZ390527.1	Alpha
OU118159.1	Alpha
OU278167.1	Alpha
OU126700.1	Alpha
MZ214977.1	Alpha
MZ461140.1	Alpha
OU079443.1	Alpha
OU804996.1	Alpha
MW893998.1	Alpha
OK230474.1	Alpha
MZ455502.1	Alpha
OU153413.1	Alpha
OU119922.1	Alpha
OU271497.1	Alpha
MW804724.1	Alpha
OU079462.1	Alpha
OU240879.1	Alpha
OU240882.1	Alpha
OK250839.1	Alpha
MZ131891.1	Alpha
OK296884.1	Alpha
MZ192742.1	Alpha
OK193542.1	Alpha
OK511037.1	Alpha
OU540060.1	Alpha
MZ467914.1	Alpha
OU206210.1	Alpha
MW911919.1	Alpha
OU126903.1	Alpha
OK246735.1	Alpha
OL304027.1	Alpha
MZ372504.1	Alpha
OU176788.1	Alpha
MZ315274.1	Alpha
OU366595.1	Alpha
OU148669.1	Alpha
MZ022790.1	Alpha
OU183440.1	Alpha
MW959574.1	Alpha
OU155926.1	Alpha
OU190132.1	Alpha
OU136173.1	Alpha
MZ618177.1	Alpha
OU171060.1	Alpha
MW844788.1	Alpha
OD987192.1	Alpha
MZ070613.1	Alpha
MZ343712.1	Alpha
OU115775.1	Alpha
MZ238733.1	Alpha
OU090178.1	Alpha
OU114857.1	Alpha
OU163232.1	Alpha
MZ153546.1	Alpha
OU395640.1	Alpha
MZ366609.1	Alpha
OK147460.1	Alpha
OU163892.1	Alpha
OU098419.1	Alpha
OU114832.1	Alpha
MW969104.1	Alpha
MZ030616.1	Alpha
OU278465.1	Alpha
OL522723.1	Alpha
OU174497.1	Alpha
MZ455604.1	Alpha
OU203228.1	Alpha
MW987997.1	Alpha
MZ024153.1	Alpha
MW869037.1	Alpha
MZ082955.1	Alpha
OU610036.1	Alpha
OU754358.1	Alpha
MZ344638.1	Alpha
OU370797.1	Alpha
OU007647.1	Alpha
OU388744.1	Alpha
MZ186911.1	Alpha
MZ025369.1	Alpha
OU200119.1	Alpha
MZ270960.1	Alpha
OU186197.1	Alpha
MW913981.1	Alpha
MW966662.1	Alpha
MW931398.1	Alpha
OU185111.1	Alpha
OK586374.1	Alpha
MZ832929.1	Alpha
OU215374.1	Alpha
OU100290.1	Alpha
OU268056.1	Alpha
MZ398721.1	Alpha
OU220281.1	Alpha
OU115069.1	Alpha
OK233776.1	Alpha
MZ316012.1	Alpha
MZ023583.1	Alpha
OU184335.1	Alpha
MW963676.1	Alpha
MZ349656.1	Alpha
MZ539281.1	Alpha
MW907685.1	Alpha
OK245953.1	Alpha
MZ185181.1	Alpha
OU058465.1	Alpha
MZ654971.1	Alpha
OU167217.1	Alpha
OK192714.1	Alpha
MZ451573.1	Alpha
MW906493.1	Alpha
MZ073467.1	Alpha
OK187680.1	Alpha
MZ270936.1	Alpha
MZ296267.1	Alpha
MW994898.1	Alpha
MZ278870.1	Alpha
MZ259566.1	Alpha
MW905245.1	Alpha
OK147503.1	Alpha
OK193549.1	Alpha
MZ392862.1	Alpha
MZ237173.1	Alpha
OU182214.1	Alpha
MZ022460.1	Alpha
MZ363029.1	Alpha
OU540467.1	Alpha
MZ405195.1	Alpha
MZ290873.1	Alpha
MZ009103.1	Alpha
OU039478.1	Alpha
MW992989.1	Alpha
MZ154017.1	Alpha
OU158932.1	Alpha
MZ716283.1	Alpha
MZ341494.1	Alpha
MZ283341.1	Alpha
MZ372892.1	Alpha
OK147507.1	Alpha
OU154493.1	Alpha
OU182153.1	Alpha
MW988656.1	Alpha
MZ280357.1	Alpha
OK511468.1	Alpha
OU127525.1	Alpha
MZ237626.1	Alpha
MZ217199.1	Alpha
OU142881.1	Alpha
OU151447.1	Alpha
OU120027.1	Alpha
OU150983.1	Alpha
MZ237633.1	Alpha
OK251179.1	Alpha
MZ564413.1	Alpha
MW912063.1	Alpha
MZ538340.1	Alpha
MZ100784.1	Alpha
MZ535400.1	Alpha
MZ705289.1	Alpha
MZ006406.1	Alpha
OK217305.1	Alpha
MZ132749.1	Alpha
OK511251.1	Alpha
OU112245.1	Alpha
MZ315722.1	Alpha
OU361280.1	Alpha
OU268882.1	Alpha
OU124413.1	Alpha
OU131043.1	Alpha
OU139225.1	Alpha
OU138731.1	Alpha
OU086344.1	Alpha
OU184526.1	Alpha
OU185947.1	Alpha
OU163899.1	Alpha
OU128100.1	Alpha
MZ075471.1	Alpha
MZ592294.1	Alpha
MZ074468.1	Alpha
MZ059358.1	Alpha
OU172412.1	Alpha
OU579263.1	Alpha
MZ192624.1	Alpha
MZ372602.1	Alpha
OU116047.1	Alpha
MZ013415.1	Alpha
MZ228029.1	Alpha
MZ253898.1	Alpha
MW931371.1	Alpha
MZ059599.1	Alpha
MZ006820.1	Alpha
MW842471.1	Alpha
MZ195752.1	Alpha
MZ163874.1	Alpha
MZ307177.1	Alpha
MZ280060.1	Alpha
MZ207481.1	Alpha
OU238825.1	Alpha
OL369399.1	Alpha
OU112006.1	Alpha
OU156978.1	Alpha
OL539149.1	Alpha
MZ294786.1	Alpha
OU184903.1	Alpha
OU221780.1	Alpha
OU131949.1	Alpha
MZ397283.1	Alpha
OU172007.1	Alpha
OU091038.1	Alpha
MZ085823.1	Alpha
MZ149396.1	Alpha
MZ022774.1	Alpha
OU072103.1	Alpha
OU277494.1	Alpha
MZ194385.1	Alpha
MZ448796.1	Alpha
MZ282901.1	Alpha
MZ006107.1	Alpha
OU154238.1	Alpha
MZ398686.1	Alpha
MZ188016.1	Alpha
MZ164571.1	Alpha
OK230216.1	Alpha
MZ376305.1	Alpha
OU100912.1	Alpha
MZ187099.1	Alpha
OU128382.1	Alpha
OU148863.1	Alpha
OK252182.1	Alpha
OU224017.1	Alpha
OL369531.1	Alpha
MZ186122.1	Alpha
MZ059874.1	Alpha
MZ360248.1	Alpha
MW964766.1	Alpha
MZ084792.1	Alpha
MZ194029.1	Alpha
OU160866.1	Alpha
OU134099.1	Alpha
MW906864.1	Alpha
OU570529.1	Alpha
MW877778.1	Alpha
MZ168230.1	Alpha
OU129943.1	Alpha
MW713666.1	Alpha
OU540495.1	Alpha
OK297584.1	Alpha
OU085069.1	Alpha
MZ414847.1	Alpha
OU118284.1	Alpha
MZ278218.1	Alpha
OU111574.1	Alpha
MZ180906.1	Alpha
OU135071.1	Alpha
OU159366.1	Alpha
MZ238470.1	Alpha
OU148604.1	Alpha
MZ288043.1	Alpha
OU369438.1	Alpha
OU119637.1	Alpha
MZ254486.1	Alpha
MW626466.1	Alpha
MZ499180.1	Alpha
OU211817.1	Alpha
OU268574.1	Alpha
MZ641510.1	Alpha
OU124364.1	Alpha
OK190811.1	Alpha
OK231986.1	Alpha
MZ414335.1	Alpha
MZ290356.1	Alpha
MZ065115.1	Alpha
OK014147.1	Alpha
OU388839.1	Alpha
MW932489.1	Alpha
OU322371.1	Alpha
OU395506.1	Alpha
OK230277.1	Alpha
OU154767.1	Alpha
MZ282659.1	Alpha
MZ045226.1	Alpha
MZ215348.1	Alpha
OU122764.1	Alpha
MZ213253.1	Alpha
OU539129.1	Alpha
OU175255.1	Alpha
OU121538.1	Alpha
MZ664670.1	Alpha
OL367251.1	Alpha
OU115453.1	Alpha
OU150591.1	Alpha
OU120817.1	Alpha
OU143138.1	Alpha
MZ283453.1	Alpha
OU165311.1	Alpha
OK191980.1	Alpha
MZ195680.1	Alpha
MZ254334.1	Alpha
OU268456.1	Alpha
OU217575.1	Alpha
OU152946.1	Alpha
MZ237080.1	Alpha
OU100162.1	Alpha
MZ084724.1	Alpha
MW586662.1	Alpha
MZ161583.1	Alpha
MW908264.1	Alpha
OU042399.2	Alpha
OU084289.1	Alpha
OU754012.1	Alpha
MZ210794.1	Alpha
OK187533.1	Alpha
MZ462422.1	Alpha
OU200701.1	Alpha
MZ232868.1	Alpha
OU151558.1	Alpha
OU151454.1	Alpha
OU101771.1	Alpha
MW908489.1	Alpha
OU184871.1	Alpha
MZ032520.1	Alpha
OU189775.1	Alpha
OK194052.1	Alpha
MZ167707.1	Alpha
OU325006.1	Alpha
MZ454821.1	Alpha
MW994371.1	Alpha
OU173126.1	Alpha
MZ090536.1	Alpha
OU144153.1	Alpha
OU128059.1	Alpha
OK250763.1	Alpha
OU135985.1	Alpha
OU166324.1	Alpha
OU210838.1	Alpha
OU197204.1	Alpha
OU116633.1	Alpha
OU090729.1	Alpha
OU223842.1	Alpha
MZ306035.1	Alpha
MZ152032.1	Alpha
MZ145835.1	Alpha
OU222844.1	Alpha
OU085485.1	Alpha
OU475933.1	Alpha
OU475294.1	Alpha
OU471547.1	Alpha
OU475572.1	Alpha
OU818702.1	Alpha
OU474690.1	Alpha
OU475994.1	Alpha
OU471573.1	Alpha
OU819322.1	Alpha
MZ433782.1	Alpha
OU706291.1	Alpha
OU394678.1	Alpha
OU223255.1	Alpha
OU197803.1	Alpha
OU113823.1	Alpha
OU108160.1	Alpha
OU223240.1	Alpha
OU323326.1	Alpha
OU198212.1	Alpha
OU323361.1	Alpha
MZ284632.1	Alpha
OU154688.1	Alpha
OU241323.1	Alpha
OU204168.1	Alpha
OU093603.1	Alpha
OU192046.1	Beta
OU081902.1	Beta
OU118003.1	Beta
OU326018.1	Beta
OU117768.1	Beta
OU139347.1	Beta
OU149674.1	Beta
MZ611935.1	Beta
OK193747.1	Beta
OU352058.1	Beta
MW808712.1	Beta
OU113027.1	Beta
OU149759.1	Beta
MZ025085.1	Beta
OU223824.1	Beta
OK248734.1	Beta
OU087915.1	Beta
MZ619468.1	Beta
OK248969.1	Beta
OU118553.1	Beta
MZ186600.1	Beta
OU106929.1	Beta
OU081412.1	Beta
MZ538662.1	Beta
MZ780447.1	Beta
MZ779685.1	Beta
OU152820.1	Beta
OK232670.1	Beta
OU148476.1	Beta
MW939890.1	Beta
OU112028.1	Beta
OU084529.1	Beta
MZ025089.1	Beta
MZ280671.1	Beta
OU367676.1	Beta
OK230066.1	Beta
MZ779914.1	Beta
OU099330.1	Beta
OU139328.1	Beta
OU153165.1	Beta
MZ059297.1	Beta
OK251576.1	Beta
MW844773.1	Beta
MZ815079.1	Beta
MZ780402.1	Beta
OU139260.1	Beta
MW971595.1	Beta
MZ009234.1	Beta
OU184974.1	Beta
OU149773.1	Beta
OU121390.1	Beta
OU127273.1	Beta
MZ233184.1	Beta
MZ780153.1	Beta
OU237306.1	Beta
OU161079.1	Beta
OU278677.1	Beta
OU136575.1	Beta
OU159884.1	Beta
OU149774.1	Beta
MZ069892.1	Beta
OU150188.1	Beta
OK252975.1	Beta
MZ044626.1	Beta
OU366745.1	Beta
OU113804.1	Beta
OU118457.1	Beta
MW913921.1	Beta
MZ055944.1	Beta
OU154185.1	Beta
MZ371892.1	Beta
MZ039769.1	Beta
MZ291435.1	Beta
MZ342413.1	Beta
OU106989.1	Beta
OU204603.1	Beta
OU148479.1	Beta
OU184973.1	Beta
OU112266.1	Beta
OU091191.1	Beta
OE995174.1	Beta
OU370875.1	Beta
OU195904.1	Beta
MZ003360.1	Beta
MZ779853.1	Beta
OU096678.1	Beta
MZ278313.1	Beta
OU184577.1	Beta
MZ334637.1	Beta
OU154479.1	Beta
OU093818.1	Beta
OU098549.1	Beta
OU074550.1	Beta
OK293741.1	Beta
MZ303934.1	Beta
MW908815.1	Beta
OU153828.1	Beta
OU095288.1	Beta
MW964166.1	Beta
OK246169.1	Beta
MZ310355.1	Beta
OU125673.1	Beta
OK235110.1	Beta
OU138792.1	Beta
OU084467.1	Beta
OU150020.1	Beta
OL477251.1	Beta
OU171015.1	Beta
OU114845.1	Beta
OK193327.1	Beta
OK192752.1	Beta
OU095250.1	Beta
OK292355.1	Beta
OK234390.1	Beta
OU175565.1	Beta
OU342265.1	Beta
OU150704.1	Beta
OU111976.1	Beta
MW768023.1	Beta
OU175770.1	Beta
MW907199.1	Beta
OU011739.1	Beta
OU326481.1	Beta
MZ143138.1	Beta
MW869795.1	Beta
OU113069.1	Beta
MW905875.1	Beta
OU153172.1	Beta
MZ779673.1	Beta
FR993521.1	Beta
OU136673.1	Beta
MZ127164.1	Beta
OU125604.1	Beta
OU189884.1	Beta
OU164946.1	Beta
MZ196090.1	Beta
OU238285.1	Beta
MW768056.1	Beta
OU187981.1	Beta
MZ228902.1	Beta
OU220982.1	Beta
MZ619403.1	Beta
OU150334.1	Beta
OK292316.1	Beta
OU149982.1	Beta
OU156510.1	Beta
OK193733.1	Beta
MW822592.1	Beta
MZ684607.1	Beta
MZ159044.1	Beta
OU011751.1	Beta
MZ450533.1	Beta
MW913437.1	Beta
MZ780327.1	Beta
MZ030502.1	Beta
MZ306477.1	Beta
OU098514.1	Beta
OU156479.1	Beta
OK292569.1	Beta
OU398770.1	Beta
OU000147.1	Beta
OU093490.1	Beta
MW844633.1	Beta
MZ143744.1	Beta
OU838699.1	Beta
MW792756.1	Beta
OU211603.1	Beta
OU156366.1	Beta
OL312864.1	Beta
OU084674.1	Beta
MZ188951.1	Beta
OU084665.1	Beta
MZ306165.1	Beta
MZ685234.1	Beta
OU165913.1	Beta
OU176362.1	Beta
MZ065014.1	Beta
OU128327.1	Beta
MZ232634.1	Beta
OU093684.1	Beta
OU099396.1	Beta
OU109561.1	Beta
MZ780478.1	Beta
OU164690.1	Beta
OU352186.1	Beta
OU323732.1	Beta
OU366282.1	Beta
OU114181.1	Beta
OU215395.1	Beta
MZ215961.1	Beta
OU096980.1	Beta
MW971593.1	Beta
MZ154307.1	Beta
OU223548.1	Beta
MZ002279.1	Beta
MZ970765.1	Beta
OU199115.1	Beta
OK433548.1	Beta
MZ283284.1	Beta
OU099664.1	Beta
OU128755.1	Beta
OK439678.1	Beta
OU180312.1	Beta
MZ291414.1	Beta
OK250913.1	Beta
MZ266502.1	Beta
OU124899.1	Beta
OU095277.1	Beta
OK192219.1	Beta
MZ253177.1	Beta
MZ393533.1	Beta
OU156476.1	Beta
OU221176.1	Beta
OK234972.1	Beta
MZ780670.1	Beta
OU123938.1	Beta
MZ238777.1	Beta
MZ284505.1	Beta
MZ284277.1	Beta
OU356670.1	Beta
OK295688.1	Beta
OU365825.1	Beta
OU127729.1	Beta
MZ070204.1	Beta
OU367794.1	Beta
OU153106.1	Beta
OK191470.1	Beta
MZ613420.1	Beta
OK192174.1	Beta
MZ779732.1	Beta
OU139634.1	Beta
OU117550.1	Beta
MW847393.1	Beta
OU153248.1	Beta
MZ328497.1	Beta
OK232482.1	Beta
MZ184274.1	Beta
MZ082498.1	Beta
OU187705.1	Beta
OU222460.1	Beta
OU210148.1	Beta
OK231514.1	Beta
OU084702.1	Beta
MZ779878.1	Beta
OU112017.1	Beta
MZ173437.1	Beta
OK195153.1	Beta
MZ684316.1	Beta
MZ591568.1	Beta
OK188455.1	Beta
MZ211279.1	Beta
MW971649.1	Beta
OU139211.1	Beta
MZ179688.1	Beta
MW963669.1	Beta
OU221174.1	Beta
OU112326.1	Beta
MZ363794.1	Beta
MZ030166.1	Beta
MW999996.1	Beta
OU112258.1	Beta
OU323790.1	Beta
MZ780329.1	Beta
OU475309.1	Beta
MZ780476.1	Beta
MW849825.1	Beta
MW938133.1	Beta
OU221998.1	Beta
OU079766.1	Beta
OK190919.1	Beta
OK230721.1	Beta
OK234753.1	Beta
OK221197.1	Beta
OU156114.1	Beta
MZ028057.1	Beta
OK192894.1	Beta
MZ747297.1	Beta
OU149707.1	Beta
OU100757.1	Beta
MZ780143.1	Beta
MZ001358.1	Beta
OU085993.1	Beta
OU139245.1	Beta
OU540278.1	Beta
MW971633.1	Beta
MZ283682.1	Beta
OU168731.1	Beta
MW914008.1	Beta
OU109694.1	Beta
MZ028942.1	Beta
MW914015.1	Beta
OK249859.1	Beta
OU211446.1	Beta
OK188304.1	Beta
MZ003064.1	Beta
OU147073.1	Beta
OU205023.1	Beta
OK251061.1	Beta
OU361297.1	Beta
MZ779785.1	Beta
OU125017.1	Beta
OU115299.1	Beta
OU216007.1	Beta
OU073304.1	Beta
MZ240424.1	Beta
OU517882.1	Beta
MZ244815.1	Beta
OU123904.1	Beta
OU117732.1	Beta
OU107008.1	Beta
OU097058.1	Beta
MW721502.1	Beta
MZ238551.1	Beta
MW912490.1	Beta
MW963256.1	Beta
OU076929.1	Beta
MZ253530.1	Beta
OU164131.1	Beta
MZ060031.1	Beta
OU124889.1	Beta
OU115034.1	Beta
MZ084681.1	Beta
MZ213352.1	Beta
MZ913100.1	Beta
OK425410.1	Beta
OU203522.1	Beta
OU367186.1	Beta
MZ266501.1	Beta
OU153180.1	Beta
OU095246.1	Beta
OU106987.1	Beta
OK294186.1	Beta
OU153101.1	Beta
MZ164549.2	Beta
OU000248.1	Beta
OU136551.1	Beta
OU107085.1	Beta
OU095252.1	Beta
OU107103.1	Beta
OU361344.1	Beta
OU121460.1	Beta
OU342235.1	Beta
MZ238655.1	Beta
OU075647.1	Beta
OU238817.1	Beta
MZ538659.1	Beta
OU083191.1	Beta
OU112056.1	Beta
OK230377.1	Beta
MW971579.1	Beta
OU136589.1	Beta
MZ187642.1	Beta
OU153465.1	Beta
OU148489.1	Beta
OU182580.1	Beta
OU129086.1	Beta
MZ164548.2	Beta
OU184948.1	Beta
OU215421.1	Beta
MZ253706.1	Beta
MZ619438.1	Beta
MZ039815.1	Beta
MZ156757.1	Beta
OK191698.1	Beta
MZ039826.1	Beta
MW963533.1	Beta
OU117540.1	Beta
OU129491.1	Beta
OU145760.1	Beta
OK295684.1	Beta
OK293850.1	Beta
MW963748.1	Beta
MZ233348.1	Beta
OU121070.1	Beta
OK188695.1	Beta
OU175609.1	Beta
MW990459.1	Beta
OU136420.1	Beta
OU135603.1	Beta
OU216447.1	Beta
OU084623.1	Beta
MW773801.1	Beta
OU111280.1	Beta
MZ143842.1	Beta
OU135950.1	Beta
MZ090333.1	Beta
OU215391.1	Beta
MZ780299.1	Beta
OK295037.1	Beta
OU080896.1	Beta
OU083682.1	Beta
MZ780333.1	Beta
OK433344.1	Beta
OU000152.1	Beta
OK230097.1	Beta
OU175777.1	Beta
MZ252233.1	Beta
OU175813.1	Beta
OU176390.1	Beta
OU174697.1	Beta
MW988035.1	Beta
MZ371149.1	Beta
MZ780236.1	Beta
OU095239.1	Beta
MZ002856.1	Beta
OU087649.1	Beta
MZ211089.1	Beta
OU216451.1	Beta
OU365705.1	Beta
MZ231659.1	Beta
MZ100751.1	Beta
OK232859.1	Beta
OU136157.1	Beta
OU078346.1	Beta
MW667552.1	Beta
OL538362.1	Beta
OU365783.1	Beta
MZ684817.1	Beta
MZ161755.1	Beta
MZ238499.1	Beta
OU095244.1	Beta
OU124688.1	Beta
OK439614.1	Beta
OU128458.1	Beta
OK018339.1	Beta
OU122319.1	Beta
MZ004772.1	Beta
OU127135.1	Beta
MZ308226.1	Beta
OU117626.1	Beta
OU122866.1	Beta
MW963307.1	Beta
OK291792.1	Beta
MZ064999.1	Beta
OU109342.1	Beta
OK231766.1	Beta
OU082804.1	Beta
OU215308.1	Beta
OK194424.1	Beta
MW988043.1	Beta
OU152821.1	Beta
OK431824.1	Beta
FR993119.1	Beta
OU111950.1	Beta
OU352169.1	Beta
OU135589.1	Beta
OK250881.1	Beta
OU161090.1	Beta
MZ233391.1	Beta
MZ001323.1	Beta
OK448476.1	Beta
OU187508.1	Beta
OK231682.1	Beta
OK294405.1	Beta
MW938318.1	Beta
MZ169359.1	Beta
OU101179.1	Beta
MZ238492.1	Beta
MZ879918.1	Beta
MZ342447.1	Beta
OU153187.1	Beta
OU129034.1	Beta
MZ075028.1	Beta
MZ451709.1	Beta
MZ291440.1	Beta
OK245950.1	Beta
OU149846.1	Beta
OU124601.1	Beta
OK292063.1	Beta
OU112943.1	Beta
MZ512766.1	Beta
OU153148.1	Beta
MZ266514.1	Beta
OU095280.1	Beta
MZ280614.1	Beta
OU154158.1	Beta
MZ000136.1	Beta
OK230399.1	Beta
OU195386.1	Beta
OK511530.1	Beta
OK294518.1	Beta
MW938315.1	Beta
MZ684333.1	Beta
MZ569125.1	Beta
OU156127.1	Beta
OU159985.1	Beta
OU140043.1	Beta
MZ266525.1	Beta
OU072941.1	Beta
OU169446.1	Beta
OU215373.1	Beta
OU084521.1	Beta
MZ028905.1	Beta
MW796843.1	Beta
MW908840.1	Beta
MZ351822.1	Beta
OU161122.1	Beta
OU152790.1	Beta
OU110072.1	Beta
OU327351.1	Beta
OU125176.1	Beta
OU167950.1	Beta
MW844243.1	Beta
MZ236331.1	Beta
MZ780473.1	Beta
OU042670.2	Beta
OU205022.1	Beta
MZ684773.1	Beta
OU175716.1	Beta
MZ034858.1	Beta
OU324685.1	Beta
MZ214715.1	Beta
MW938117.1	Beta
OU238233.1	Beta
MW987873.1	Beta
OU126622.1	Beta
MZ236589.1	Beta
FR993554.1	Beta
MW964668.1	Beta
MZ036441.1	Beta
OU129944.1	Beta
MZ334422.1	Beta
OU077777.1	Beta
OU123892.1	Beta
OU365890.1	Beta
OU095241.1	Beta
OU187685.1	Beta
OU116400.1	Beta
OU107761.1	Beta
OU539352.1	Beta
OU200365.1	Beta
MZ001392.1	Beta
MZ006286.1	Beta
OU204053.1	Beta
OU139856.1	Beta
MZ317892.1	Beta
OU154133.1	Beta
MW990488.1	Beta
OU198668.1	Beta
MZ240054.1	Beta
OU149935.1	Beta
OU078765.1	Beta
MZ232927.1	Beta
OU112269.1	Beta
OU125523.1	Beta
OU073275.1	Beta
MZ187471.1	Beta
FR992358.1	Beta
OK183005.1	Beta
MW580576.1	Beta
OU378485.1	Beta
OU203740.1	Beta
OK292748.1	Beta
MW908963.1	Beta
OU148475.1	Beta
MZ372509.1	Beta
OU216442.1	Beta
OU214989.1	Beta
MZ143143.1	Beta
OK193534.1	Beta
OU187159.1	Beta
OU134799.1	Beta
MW913978.1	Beta
OU326455.1	Beta
MZ238552.1	Beta
MZ000347.1	Beta
MZ201450.1	Beta
OU367158.1	Beta
OE998060.1	Beta
OU158661.1	Beta
OU136527.1	Beta
MW877177.1	Beta
OK231270.1	Beta
MW963206.1	Beta
MZ562489.1	Beta
OU125229.1	Beta
MZ082820.1	Beta
OK192302.1	Beta
OU221182.1	Beta
OU121157.1	Beta
OU324681.1	Beta
MW971628.1	Beta
MW796654.1	Beta
OU754323.1	Beta
OU212266.1	Beta
MW971592.1	Beta
MZ271467.1	Beta
OU149219.1	Beta
MW792684.1	Beta
OU101181.1	Beta
OK230793.1	Beta
OK252833.1	Beta
OU211670.1	Beta
MW971578.1	Beta
OU221350.1	Beta
MZ195719.1	Beta
MZ342130.1	Beta
OU152817.1	Beta
MZ195662.1	Beta
OU148487.1	Beta
OU154180.1	Beta
OU095245.1	Beta
OU111978.1	Beta
OK294318.1	Beta
OU096698.1	Beta
OU361370.1	Beta
MZ004823.1	Beta
MZ252401.1	Beta
MZ281742.1	Beta
OU112230.1	Beta
MZ970718.1	Beta
OU154227.1	Beta
OU187667.1	Beta
OU127750.1	Beta
OK466713.1	Beta
OU071975.1	Beta
OU370238.1	Beta
OU149976.1	Beta
OU118572.1	Beta
OU326487.1	Beta
OU219347.1	Beta
OU128748.1	Beta
OU109228.1	Beta
OU127204.1	Beta
OU223604.1	Beta
OK238749.1	Beta
MZ270525.1	Beta
OU106152.1	Beta
OU118523.1	Beta
OK221020.1	Beta
OU154169.1	Beta
OU399394.1	Beta
MZ214249.1	Beta
OU148378.1	Beta
OU111956.1	Beta
OK129036.1	Beta
OU214337.1	Beta
OU109992.1	Beta
OU098550.1	Beta
OU096701.1	Beta
OK291698.1	Beta
MZ345001.1	Beta
OU127762.1	Beta
OU200232.1	Beta
OK230366.1	Beta
OU109708.1	Beta
OK233233.1	Beta
OU117772.1	Beta
OK091660.1	Beta
OU323755.1	Beta
MW939450.1	Beta
OK231772.1	Beta
OK232402.1	Beta
MW963534.1	Beta
OU089610.1	Beta
OU007249.1	Beta
OU167421.1	Beta
MZ164747.1	Beta
MZ037134.1	Beta
OU075724.1	Beta
OU160578.1	Beta
OU152219.1	Beta
OU398823.1	Beta
OU238772.1	Beta
MZ879365.1	Beta
MZ030203.1	Beta
MZ498049.1	Beta
OK295768.1	Beta
OU151517.1	Beta
MW598420.1	Beta
OK189364.1	Beta
OU117682.1	Beta
MZ100434.1	Beta
OU327315.1	Beta
OU167908.1	Beta
FR993288.1	Beta
MZ685358.1	Beta
MZ619477.1	Beta
OU184592.1	Beta
OU122311.1	Beta
OU367383.1	Beta
MW598408.1	Beta
MZ451707.1	Beta
MZ255084.1	Beta
OU099608.1	Beta
OU097680.1	Beta
OU166833.1	Beta
OU149931.1	Beta
OU117731.1	Beta
OU076716.1	Beta
OU398799.1	Beta
OK248033.1	Beta
OK241799.1	Beta
OU161016.1	Beta
MW992990.1	Beta
MZ143697.1	Beta
OU117737.1	Beta
OU128483.1	Beta
OU117743.1	Beta
OU154406.1	Beta
MZ028925.1	Beta
OK250559.1	Beta
OU146986.1	Beta
OK431658.1	Beta
OU323796.1	Beta
OU117778.1	Beta
MZ453423.1	Beta
OU109691.1	Beta
OU077849.1	Beta
OU149261.1	Beta
MZ068160.1	Beta
OU154229.1	Beta
OU154543.1	Beta
MW971580.1	Beta
MW965073.1	Beta
OK240184.1	Beta
OU136678.1	Beta
OU127221.1	Beta
OU219121.1	Beta
OK294494.1	Beta
MZ152562.1	Beta
MW988042.1	Beta
OU117749.1	Beta
OU361288.1	Beta
MZ394439.1	Beta
OK249051.1	Beta
OU150171.1	Beta
OU117999.1	Beta
MZ307085.1	Beta
OU572470.1	Beta
MW880890.1	Beta
OU110031.1	Beta
OU148486.1	Beta
MW971624.1	Beta
MZ451706.1	Beta
OU114055.1	Beta
OU117948.1	Beta
MZ298847.1	Beta
OK242519.1	Beta
OK190982.1	Beta
OU079764.1	Beta
MZ233203.1	Beta
MW963278.1	Beta
MZ317890.1	Beta
MZ163787.1	Beta
OU175784.1	Beta
MZ030012.1	Beta
OU192460.1	Beta
OK232940.1	Beta
MZ006511.1	Beta
OU342243.1	Beta
MW965893.1	Beta
OK292292.1	Beta
MZ280674.1	Beta
MZ684754.1	Beta
MZ252400.1	Beta
MZ071687.1	Beta
OK171528.1	Beta
MW930047.1	Beta
OK234089.1	Beta
OU398828.1	Beta
OU139322.1	Beta
OU187716.1	Beta
MZ037717.1	Beta
OK292750.1	Beta
OU168437.1	Beta
MW721578.1	Beta
OU008188.1	Beta
MW907323.1	Beta
MZ068154.1	Beta
MW964609.1	Beta
OU099211.1	Beta
MZ187581.1	Beta
MZ071027.1	Beta
OU203542.1	Beta
MW938132.1	Beta
OK189433.1	Beta
MW793005.1	Beta
OK234665.1	Beta
MZ779407.1	Beta
OU153103.1	Beta
OU165898.1	Beta
OU109686.1	Beta
MZ075791.1	Beta
OU118607.1	Beta
OU112792.1	Beta
MW883128.1	Beta
OE995196.1	Beta
OK293879.1	Beta
OU126675.1	Beta
MW844541.1	Beta
MZ170556.1	Beta
OU094835.1	Beta
OU169423.1	Beta
MZ512867.1	Beta
OU117953.1	Beta
MZ076749.1	Beta
MZ070899.1	Beta
OU169455.1	Beta
OU120665.1	Beta
OU107185.1	Beta
MZ075383.1	Beta
OU199513.1	Beta
MZ068161.1	Beta
OU135984.1	Beta
OK187818.1	Beta
OU238375.1	Beta
OU118519.1	Beta
OU139830.1	Beta
OK235092.1	Beta
OU147000.1	Beta
OU095278.1	Beta
MZ143442.1	Beta
OU095488.1	Beta
OK295371.1	Beta
OU118540.1	Beta
OU130017.1	Beta
OU187419.1	Beta
MZ315528.1	Beta
OK191829.1	Beta
OU095472.1	Beta
MW793569.1	Beta
MZ317893.1	Beta
MZ328979.1	Beta
MZ047461.1	Beta
MZ244934.1	Beta
OU125710.1	Beta
MW938137.1	Beta
OU071859.1	Beta
OU240916.1	Beta
OU175659.1	Beta
MW963711.1	Beta
MZ619702.1	Beta
OU221207.1	Beta
MZ780323.1	Beta
OU148491.1	Beta
OU216417.1	Beta
OK291916.1	Beta
MW721504.1	Beta
MZ028901.1	Beta
MZ636291.1	Beta
OU175635.1	Beta
MW931262.1	Beta
MZ747272.1	Beta
MZ290725.1	Beta
OU221790.1	Beta
OU361319.1	Beta
OU175489.1	Beta
MZ004754.1	Beta
OU175695.1	Beta
OU152179.1	Beta
MW913893.1	Beta
OU153304.1	Beta
OK045612.1	Beta
OU111949.1	Beta
MZ307356.1	Beta
MW963703.1	Beta
OU079739.1	Beta
OU149965.1	Beta
OK188303.1	Beta
OK235264.1	Beta
MZ002136.1	Beta
MZ185983.1	Beta
OU178375.1	Beta
MZ232234.1	Beta
OU215352.1	Beta
MW959826.1	Beta
OU212069.1	Beta
OU125542.1	Beta
OU240448.1	Beta
OU112786.1	Beta
OU268207.1	Beta
OU187868.1	Beta
MW988040.1	Beta
MZ278294.1	Beta
OK219994.1	Beta
MZ082819.1	Beta
OU220948.1	Beta
OU128336.1	Beta
OU282164.1	Beta
MZ146140.1	Beta
MW909068.1	Beta
OU117727.1	Beta
MZ314964.1	Beta
OU125201.1	Beta
OU127206.1	Beta
OU121419.1	Beta
OU169648.1	Beta
OU135079.1	Beta
OU187496.1	Beta
OU175620.1	Beta
OK232283.1	Beta
OU107446.1	Beta
MZ342228.1	Beta
MW968965.1	Beta
OU128460.1	Beta
OU109717.1	Beta
OU100352.1	Beta
OU367717.1	Beta
OU175761.1	Beta
OU082960.1	Beta
OU221057.1	Beta
OK233389.1	Beta
OK192110.1	Beta
MZ308105.1	Beta
OK291372.1	Beta
MZ000844.1	Beta
OK466694.1	Beta
OU118526.1	Beta
MZ315642.1	Beta
MZ001587.1	Beta
OK433295.1	Beta
OU187551.1	Beta
OU149919.1	Beta
MZ341810.1	Beta
OK242085.1	Beta
OK138468.1	Beta
MZ315871.1	Beta
OK191237.1	Beta
MW971648.1	Beta
OU111937.1	Beta
OU219201.1	Beta
MZ076065.1	Beta
OU109701.1	Beta
MZ500583.1	Beta
MZ876826.1	Beta
OU114348.1	Beta
OU195358.1	Beta
MZ213402.1	Beta
MZ240166.1	Beta
OK194597.1	Beta
MZ169608.1	Beta
MZ255184.1	Beta
MZ317908.1	Beta
OK292878.1	Beta
MZ071684.1	Beta
OU095261.1	Beta
OU111948.1	Beta
OU108564.1	Beta
OU109493.1	Beta
OU145719.1	Beta
MZ298843.1	Beta
MZ038397.1	Beta
OK191242.1	Beta
OU221201.1	Beta
OU175563.1	Beta
MW965131.1	Beta
OU160550.1	Beta
OU081961.1	Beta
OU098077.1	Beta
MW763126.1	Beta
FR991606.1	Beta
MZ314998.1	Beta
FR992030.1	Beta
OU088108.1	Beta
OU081446.1	Beta
OU153611.1	Beta
OU323744.1	Beta
OU153656.1	Beta
FR991489.1	Beta
OU205079.1	Beta
OU079770.1	Beta
MZ206659.1	Beta
OU201283.1	Beta
OU149305.1	Beta
MW763129.1	Beta
OU168411.1	Beta
OU095553.1	Beta
MZ171929.1	Beta
OU125883.1	Beta
OU096895.1	Beta
FR991519.1	Beta
OU216181.1	Beta
OU119401.1	Beta
OU096795.1	Beta
OU153801.1	Beta
OU093901.1	Beta
OU127028.1	Beta
OU085606.1	Beta
OU096744.1	Beta
OU215007.1	Beta
FR991693.1	Beta
OU278087.1	Beta
OU277411.1	Beta
OU370695.1	Beta
OU153621.1	Beta
OU153706.1	Beta
MZ578788.1	Beta
MW763131.1	Beta
MQ201134.1	Beta
OU216402.1	Beta
OU081562.1	Beta
OU121164.1	Beta
FR991605.1	Beta
MW763124.1	Beta
MW763125.1	Beta
OU087900.1	Beta
MW763130.1	Beta
[truncated: 59,621 more rows]
[truncated: 6 more columns]

## Sheet: 2_nucleotide_changes_freqs
All sites with a mutation frequency of >=5% in any VOC are shown
Wuhan data							Nucleotide percentages per VOC																														Mutated allele frequency in VOC
Wuhan genome pos	Wuhan nucleotide	ORF	ORF_aa_pos	Mature_pep	Mature_pep_aa_pos	Wuhan_ORF_aa	A_Alpha	T_Alpha	G_Alpha	C_Alpha	-_Alpha	A_Beta	T_Beta	G_Beta	C_Beta	-_Beta	A_Gamma	T_Gamma	G_Gamma	C_Gamma	-_Gamma	A_Delta	T_Delta	G_Delta	C_Delta	-_Delta	A_Lambda	T_Lambda	G_Lambda	C_Lambda	-_Lambda	A_Omicron	T_Omicron	G_Omicron	C_Omicron	-_Omicron	Alpha	Beta	Gamma	Delta	Lambda	Omicron
497	A	ORF1ab	78	nsp1	78	T	100	0	0	0	0	100	0	0	0	0	93.3	0	6.6	0	0.1	99	0	0	0	1	100	0	0	0	0	100	0	0	0	0	0	0	6.6	1	0	0
733	T	ORF1ab	156	nsp1	156	D	0	100	0	0	0	0	100	0	0	0	0	0.4	0	99.5	0.1	0	99.9	0	0	0.1	0	100	0	0	0	0	100	0	0	0	0	0	99.5	0.1	0	0
913	C	ORF1ab	216	nsp2	36	S	0	99.8	0	0.2	0	0	0.802	0	99.198	0	0	0	0	99.9	0.1	0	0.2	0	99.7	0.1	0	0.147	0	99.853	0	0	0	0	100	0	99.8	0.802	0.1	0.2	0.147	0
1059	C	ORF1ab	265	nsp2	85	T	0	0.5	0	99.5	0	0	99.196	0	0.804	0	0	0.2	0	99.7	0.1	0	0.2	0	99.7	0.1	0	0.147	0	99.853	0	0	0	0	100	0	0.5	99.196	0.2	0.2	0.147	0
1190	C	ORF1ab	309	nsp2	129	P	0	0.1	0	99.9	0	0	0	0	100	0	0	12.8	0	87.2	0	0	0.1	0	99.9	0	0	0	0	100	0	0	0	0	100	0	0.1	0	12.8	0.1	0	0
1191	C	ORF1ab	309	nsp2	129	P	0	0.2	0	99.8	0	0	0.1	0	99.9	0	0	0.1	0	99.9	0	0.2	20.22	0	79.58	0	0	0.589	0	99.411	0	0	0	0	100	0	0.2	0.1	0.1	20.22	0.589	0
1267	C	ORF1ab	334	nsp2	154	G	0	0	0	100	0	0	0	0	100	0	0	0.2	0	99.8	0	0	20.22	0	79.78	0	0	3.24	0	96.76	0	0	0	0	100	0	0	0	0.2	20.22	3.24	0
2110	C	ORF1ab	615	nsp2	435	N	0	26.4	0	73.6	0	0	0	0	100	0	0	8.8	0	91.2	0	0	0.1	0	99.9	0	0	0	0	100	0	0	0	0	100	0	26.4	0	8.8	0.1	0	0
2210	G	ORF1ab	649	nsp2	469	V	0	0	100	0	0	0	8.5	91.5	0	0	0	0	100	0	0	0	0	100	0	0	0	0	100	0	0	0	0	100	0	0	0	8.5	0	0	0	0
2470	C	ORF1ab	735	nsp2	555	A	0	0	0	100	0	0.1	0	0	99.9	0	0	0	0	100	0	0	0.3	0	99.7	0	0	0	0	100	0	0	8.824	0	91.176	0	0	0.1	0	0.3	0	8.824
2692	A	ORF1ab	809	nsp2	629	T	100	0	0	0	0	16.433	83.567	0	0	0	100	0	0	0	0	100	0	0	0	0	100	0	0	0	0	100	0	0	0	0	0	83.567	0	0	0	0
2749	C	ORF1ab	828	nsp3	10	D	0	0	0	100	0	0	0	0	100	0	0	98.9	0	1.1	0	0	0.3	0	99.7	0	0	0	0	100	0	0	0	0	100	0	0	0	98.9	0.3	0	0
2830	G	ORF1ab	855	nsp3	37	E	0	0	100	0	0	0	5.205	94.795	0	0	0	0	100	0	0	0	0	100	0	0	0	0	100	0	0	0	0	100	0	0	0	5.205	0	0	0	0
2832	A	ORF1ab	856	nsp3	38	K	100	0	0	0	0	100	0	0	0	0	100	0	0	0	0	100	0	0	0	0	100	0	0	0	0	0.741	0	99.259	0	0	0	0	0	0	0	99.259
3037	C	ORF1ab	924	nsp3	106	F	0	100	0	0	0	0	100	0	0	0	0	99.4	0	0.6	0	0	99.8	0	0.2	0	0	99.853	0	0.147	0	0	100	0	0	0	100	100	99.4	99.8	99.853	100
3267	C	ORF1ab	1001	nsp3	183	T	0	99.9	0	0.1	0	0	0.2	0	99.8	0	0	0	0	100	0	0	0.1	0	99.9	0	0	0.147	0	99.853	0	0	0	0	100	0	99.9	0.2	0	0.1	0.147	0
3828	C	ORF1ab	1188	nsp3	370	S	0	0.1	0	99.9	0	0	0.1	0	99.9	0	0	99.6	0	0.4	0	0	0.5	0	99.5	0	0	0.147	0	99.853	0	0	0	0	100	0	0.1	0.1	99.6	0.5	0.147	0
3952	T	ORF1ab	1229	nsp3	411	D	0	100	0	0	0	0	93.4	0	6.6	0	0	100	0	0	0	0	100	0	0	0	0	99.853	0	0.147	0	0	100	0	0	0	0	6.6	0	0	0.147	0
3966	C	ORF1ab	1234	nsp3	416	A	0	0	0	100	0	0	5.2	0	94.8	0	0	0	0	100	0	0	0	0	100	0	0	0	0	100	0	0	0	0	100	0	0	5.2	0	0	0	0
4002	C	ORF1ab	1246	nsp3	428	T	0	0.1	0	99.9	0	0	0.1	0	99.9	0	0	0	0	100	0	0	0.2	0	99.8	0	0	98.968	0	1.032	0	0	0	0	100	0	0.1	0.1	0	0.2	98.968	0
4181	G	ORF1ab	1306	nsp3	488	A	0	0.1	99.9	0	0	0	0	100	0	0	0	0	100	0	0	0	76.076	23.924	0	0	0	0	100	0	0	0	0.735	99.265	0	0	0.1	0	0	76.076	0	0.735
4900	C	ORF1ab	1545	nsp3	727	H	0	5	0	95	0	0	0	0	100	0	0	0.1	0	99.9	0	0	0	0	100	0	0	0	0	100	0	0	0	0	100	0	5	0	0.1	0	0	0
5100	C	ORF1ab	1612	nsp3	794	S	0	0.1	0	99.9	0	0	18.5	0	81.5	0	0	0	0	100	0	0	0.1	0	99.9	0	0	0	0	100	0	0	0	0	100	0	0.1	18.5	0	0.1	0	0
5184	C	ORF1ab	1640	nsp3	822	P	0	0	0	100	0	0	0	0	100	0	0	0	0	100	0	0	23.948	0	76.052	0	0	0	0	100	0	0	0	0	100	0	0	0	0	23.948	0	0
5230	G	ORF1ab	1655	nsp3	837	K	0	0	100	0	0	0	98.594	1.406	0	0	0	0.1	99.9	0	0	0.1	0	99.9	0	0	0	0	100	0	0	0	0	100	0	0	0	98.594	0.1	0.1	0	0
5386	T	ORF1ab	1707	nsp3	889	A	0	100	0	0	0	0	100	0	0	0	0	100	0	0	0	0	100	0	0	0	0	100	0	0	0	0	0.746	99.254	0	0	0	0	0	0	0	99.254
5388	C	ORF1ab	1708	nsp3	890	A	100	0	0	0	0	0.701	0	0	99.299	0	0	0	0	100	0	0	0	0	100	0	0.147	0	0	99.853	0	0	0	0	100	0	100	0.701	0	0	0.147	0
5648	A	ORF1ab	1795	nsp3	977	K	100	0	0	0	0	100	0	0	0	0	0.1	0	0	99.9	0	100	0	0	0	0	100	0	0	0	0	100	0	0	0	0	0	0	99.9	0	0	0
5730	C	ORF1ab	1822	nsp3	1004	T	0	0.2	0	99.8	0	0	0.1	0	99.9	0	0	0	0	100	0	0	0.1	0	99.9	0	0	1.178	0	98.822	0	0	5.147	0	94.853	0	0.2	0.1	0	0.1	1.178	5.147
5812	C	ORF1ab	1849	nsp3	1031	D	0	0.2	0	99.8	0	0	0.2	0	99.8	0	0	0	0	100	0	0	9.8	0	90.2	0	0	0.884	0	99.116	0	0	0	0	100	0	0.2	0.2	0	9.8	0.884	0
5924	G	ORF1ab	1887	nsp3	1069	V	0.1	0	99.9	0	0	0	0	100	0	0	0	0	100	0	0	0	0	100	0	0	0	0	100	0	0	12.5	0	87.5	0	0	0.1	0	0	0	0	12.5
5944	C	ORF1ab	1893	nsp3	1075	D	0	11.385	0	88.615	0	0	0	0	100	0	0	0	0	100	0	0	0	0	100	0	0	0.147	0	99.853	0	0	0	0	100	0	11.385	0	0	0	0.147	0
5986	C	ORF1ab	1907	nsp3	1089	F	0	99.9	0	0.1	0	0	0.1	0	99.9	0	0	0.1	0	99.9	0	0	0	0	100	0	0	0.442	0	99.558	0	0	0	0	100	0	99.9	0.1	0.1	0	0.442	0
6027	C	ORF1ab	1921	nsp3	1103	P	0	0.3	0	99.7	0	0	0.4	0	99.6	0	0	0	0	100	0	12.124	0.2	0	87.675	0	0	1.767	0	98.233	0	0	0	0	100	0	0.3	0.4	0	12.124	1.767	0
6040	C	ORF1ab	1925	nsp3	1107	F	0	0.3	0	99.7	0	0	0.1	0	99.9	0	0	0.1	0	99.9	0	0	10.241	0	89.759	0	0	0.147	0	99.853	0	0	0	0	100	0	0.3	0.1	0.1	10.241	0.147	0
6266	G	ORF1ab	2001	nsp3	1183	A	0	0	100	0	0	0	0	100	0	0	6.6	0	93.4	0	0	0	0	100	0	0	0	0	100	0	0	0	0	100	0	0	0	0	6.6	0	0	0
6319	A	ORF1ab	2018	nsp3	1200	P	100	0	0	0	0	100	0	0	0	0	0.2	0.2	99.6	0	0	100	0	0	0	0	100	0	0	0	0	100	0	0	0	0	0	0	99.6	0	0	0
6402	C	ORF1ab	2046	nsp3	1228	P	0	0.3	0	99.7	0	0	0.301	0	99.699	0	0	0	0	100	0	0	75.827	0	24.173	0	0	0	0	100	0	0	0.735	0	99.265	0	0.3	0.301	0	75.827	0	0.735
6512	A	ORF1ab	2083	nsp3	1265	S	100	0	0	0	0	100	0	0	0	0	100	0	0	0	0	100	0	0	0	0	100	0	0	0	0	0.735	0	0	0	99.265	0	0	0	0	0	99.265
6513	G	ORF1ab	2083	nsp3	1265	S	0	0	100	0	0	0	0	99.5	0	0.5	0	0	100	0	0	0	0	100	0	0	0	0	100	0	0	0	0	0.735	0	99.265	0	0.5	0	0	0	99.265
6514	T	ORF1ab	2083	nsp3	1265	S	0	100	0	0	0	0	99.5	0	0	0.5	0	100	0	0	0	0	100	0	0	0	0	100	0	0	0	0	0.735	0	0	99.265	0	0.5	0	0	0	99.265
6515	T	ORF1ab	2084	nsp3	1266	L	0	100	0	0	0	0	99.5	0	0	0.5	0	100	0	0	0	0	100	0	0	0	0	100	0	0	0	99.265	0.735	0	0	0	0	0.5	0	0	0	99.265
6541	C	ORF1ab	2092	nsp3	1274	H	0	0.1	0	99.9	0	0	0.2	0	99.8	0	0	13.413	0	86.587	0	0	0	0	100	0	0	0	0	100	0	0	0	0	100	0	0.1	0.2	13.413	0	0	0
6613	A	ORF1ab	2116	nsp3	1298	V	100	0	0	0	0	100	0	0	0	0	0.2	0	99.8	0	0	100	0	0	0	0	100	0	0	0	0	100	0	0	0	0	0	0	99.8	0	0	0
6627	C	ORF1ab	2121	nsp3	1303	T	0	0.1	0	99.9	0	0	0	0	100	0	0	12.3	0	87.7	0	0	0	0	100	0	0	0	0	100	0	0	0	0	100	0	0.1	0	12.3	0	0	0
6762	C	ORF1ab	2166	nsp3	1348	T	0	0.1	0	99.9	0	0	0	0	100	0	0	12.7	0	87.3	0	0	0	0	100	0	0	0.295	0	99.705	0	0	0	0	100	0	0.1	0	12.7	0	0.295	0
6954	T	ORF1ab	2230	nsp3	1412	I	0	0.4	0	99.6	0	0	99.699	0	0.301	0	0	99.9	0	0.1	0	0	100	0	0	0	0	99.853	0	0.147	0	0	100	0	0	0	99.6	0.301	0.1	0	0.147	0
7042	G	ORF1ab	2259	nsp3	1441	M	0	13.3	86.7	0	0	0	0.1	99.9	0	0	0	0.1	99.9	0	0	0	0.2	99.8	0	0	0.147	0	99.853	0	0	0	0	100	0	0	13.3	0.1	0.1	0.2	0.147	0
7124	C	ORF1ab	2287	nsp3	1469	P	0	0	0	100	0	0	0	0	100	0	0	0	0	100	0	0	75.426	0	24.574	0	0	98.527	0	1.473	0	0	0	0	100	0	0	0	0	75.426	98.527	0
7424	T	ORF1ab	2387	nsp3	1569	F	0	100	0	0	0	0	100	0	0	0	0	100	0	0	0	0	100	0	0	0	0	1.032	98.968	0	0	0	100	0	0	0	0	0	0	0	98.968	0
7926	C	ORF1ab	2554	nsp3	1736	A	0	0.1	0	99.9	0	0	0	0	100	0	0	0	0	100	0	0	9.829	0	90.171	0	0	0.589	0	99.411	0	0	0	0	100	0	0.1	0	0	9.829	0.589	0
7984	T	ORF1ab	2573	nsp3	1755	D	0	94.8	0	5.2	0	0	100	0	0	0	0	100	0	0	0	0	100	0	0	0	0	100	0	0	0	0	100	0	0	0	5.2	0	0	0	0	0
8043	C	ORF1ab	2593	nsp3	1775	A	0	0	0	100	0	0	7.1	0	92.9	0	0	0	0	100	0	0	0	0	100	0	0	0	0	100	0	0	0	0	100	0	0	7.1	0	0	0	0
8393	G	ORF1ab	2710	nsp3	1892	A	0	0	100	0	0	0	0	100	0	0	0	0	100	0	0	0	0	100	0	0	0	0	100	0	0	99.248	0	0.752	0	0	0	0	0	0	0	99.248
8622	T	ORF1ab	2786	nsp4	23	I	0	100	0	0	0	0	100	0	0	0	0	93.4	0	6.6	0	0	100	0	0	0	0	100	0	0	0	0	100	0	0	0	0	0	6.6	0	0	0
8986	C	ORF1ab	2907	nsp4	144	D	0	0.4	0	99.6	0	0	0	0	100	0	0	0	0	100	0	0	75.976	0	24.024	0	0	0	0	100	0	0	0.735	0	99.265	0	0.4	0	0	75.976	0	0.735
9053	G	ORF1ab	2930	nsp4	167	V	0	0.1	99.9	0	0	0	0	100	0	0	0	0	100	0	0	0	75.752	24.248	0	0	0	0	100	0	0	0	0.735	99.265	0	0	0.1	0	0	75.752	0	0.735
9203	G	ORF1ab	2980	nsp4	217	D	0	0	100	0	0	0	0	100	0	0	0	0.1	99.2	0.7	0	13.2	0	86.8	0	0	0	0	100	0	0	0	0	100	0	0	0	0	0.7	13.2	0	0
9241	A	ORF1ab	2992	nsp4	229	S	100	0	0	0	0	91.5	0	8.5	0	0	100	0	0	0	0	99.9	0	0.1	0	0	100	0	0	0	0	100	0	0	0	0	0	8.5	0	0.1	0	0
9344	C	ORF1ab	3027	nsp4	264	L	0	0.5	0	99.5	0	0	7.5	0	92.5	0	0	0.4	0	99.6	0	0	0	0	100	0	0	0.295	0	99.705	0	0	0.735	0	99.265	0	0.5	7.5	0.4	0	0.295	0.735
9379	T	ORF1ab	3038	nsp4	275	I	0	100	0	0	0	0	100	0	0	0	0	100	0	0	0	0	100	0	0	0	0	100	0	0	0	6.618	93.382	0	0	0	0	0	0	0	0	6.618
9559	C	ORF1ab	3098	nsp4	335	Y	0	0.1	0	99.9	0	0	0.1	0	99.9	0	0	0.1	0	99.9	0	0	41.566	0	58.434	0	0	0	0	100	0	0	0	0	100	0	0.1	0.1	0.1	41.566	0	0
9678	T	ORF1ab	3138	nsp4	375	F	0	100	0	0	0	0	100	0	0	0	0	100	0	0	0	0	86.787	0	13.213	0	0	100	0	0	0	0	100	0	0	0	0	0	0	13.213	0	0
9857	C	ORF1ab	3198	nsp4	435	L	0	0.1	0	99.9	0	0	0	0	100	0	0	0.2	0	99.8	0	0	0.5	0	99.5	0	0	99.407	0	0.593	0	0	0	0	100	0	0.1	0	0.2	0.5	99.407	0
9867	T	ORF1ab	3201	nsp4	438	L	0	99.8	0	0.2	0	0	100	0	0	0	0	100	0	0	0	0.1	99.9	0	0	0	0	0.295	0	99.705	0	0	100	0	0	0	0.2	0	0	0.1	99.705	0
9891	C	ORF1ab	3209	nsp4	446	A	0	0.4	0	99.6	0	0	0.3	0	99.7	0	0	0.8	0	99.2	0	0	11.122	0	88.878	0	0	0.442	0	99.558	0	0	0	0	100	0	0.4	0.3	0.8	11.122	0.442	0
10029	C	ORF1ab	3255	nsp4	492	T	0	0.1	0	99.9	0	0	0	0	100	0	0	0	0	100	0	0	76.128	0	23.872	0	0	99.853	0	0.147	0	0	100	0	0	0	0.1	0	0	76.128	99.853	100
10097	G	ORF1ab	3278	3C-like proteinase	15	G	0	0	100	0	0	0	0	100	0	0	0	0	100	0	0	0	0	100	0	0	99.852	0	0.148	0	0	0	0	100	0	0	0	0	0	0	99.852	0
10195	A	ORF1ab	3310	3C-like proteinase	47	E	94.2	0	5.8	0	0	100	0	0	0	0	100	0	0	0	0	100	0	0	0	0	99.851	0	0.149	0	0	100	0	0	0	0	5.8	0	0	0	0.149	0
10323	A	ORF1ab	3353	3C-like proteinase	90	K	98.8	0	1.2	0	0	1.407	0	98.593	0	0	99.2	0	0.8	0	0	99.8	0	0.2	0	0	99.411	0	0.589	0	0	100	0	0	0	0	1.2	98.593	0.8	0.2	0.589	0
10449	C	ORF1ab	3395	3C-like proteinase	132	P	0	0.2	0	99.8	0	0	0	0	100	0	0	0	0	100	0	0	0	0	100	0	0	0	0	100	0	100	0	0	0	0	0.2	0	0	0	0	100
10983	A	ORF1ab	3573	nsp6	4	K	100	0	0	0	0	100	0	0	0	0	62.7	0	37.3	0	0	100	0	0	0	0	100	0	0	0	0	100	0	0	0	0	0	0	37.3	0	0	0
11005	C	ORF1ab	3580	nsp6	11	H	0	0	0	100	0	0	0	0	100	0	0	0	0	100	0	13.1	0	0	86.9	0	0	0	0	100	0	0	0	0	100	0	0	0	0	13.1	0	0
11201	A	ORF1ab	3646	nsp6	77	T	100	0	0	0	0	100	0	0	0	0	100	0	0	0	0	24.024	0	75.976	0	0	100	0	0	0	0	99.265	0	0.735	0	0	0	0	0	75.976	0	0.735
11285	T	ORF1ab	3674	nsp6	105	L	0	100	0	0	0	0	100	0	0	0	0	100	0	0	0	0	100	0	0	0	0	100	0	0	0	0	1.471	0	0	98.529	0	0	0	0	0	98.529
11286	T	ORF1ab	3674	nsp6	105	L	0	100	0	0	0	0	100	0	0	0	0	100	0	0	0	0	100	0	0	0	0	100	0	0	0	0	1.471	0	0	98.529	0	0	0	0	0	98.529
11287	G	ORF1ab	3674	nsp6	105	L	0	0.1	99.9	0	0	0	0	99.9	0	0.1	0	0	100	0	0	0	0	100	0	0	0	0	100	0	0	0	0	1.471	0	98.529	0.1	0.1	0	0	0	98.529
11288	T	ORF1ab	3675	nsp6	106	S	0	0.401	0	0	99.599	0	1.012	0	0	98.988	0	0	0	0	100	0	100	0	0	0	0	0.296	0	0	99.704	0	0.741	0	0	99.259	99.599	98.988	100	0	99.704	99.259
11289	C	ORF1ab	3675	nsp6	106	S	0	0	0	0.401	99.599	0	0	0	1.011	98.989	0	0	0	0	100	0	0.1	0	99.9	0	0	0	0	0	100	0	0	0	0.735	99.265	99.599	98.989	100	0.1	100	99.265
11290	T	ORF1ab	3675	nsp6	106	S	0	0.401	0	0	99.599	0	1.011	0	0	98.989	0	0	0	0	100	0	100	0	0	0	0	0	0	0	100	0	0.735	0	0	99.265	99.599	98.989	100	0	100	99.265
11291	G	ORF1ab	3676	nsp6	107	G	0.1	0	0.301	0	99.599	0.101	0	0.91	0	98.989	0	0	0	0	100	0	0	100	0	0	0	0	0	0	100	0	0	0.735	0	99.265	99.599	98.989	100	0	100	99.265
11292	G	ORF1ab	3676	nsp6	107	G	0	0	0.401	0	99.599	0	0	1.012	0	98.988	0	0	0	0	100	0	0	100	0	0	0	0	0.297	0	99.703	0	0	0.735	0	99.265	99.599	98.988	100	0	99.703	99.265
11293	T	ORF1ab	3676	nsp6	107	G	0	0.401	0	0	99.599	0	1.012	0	0	98.988	0	0	0	0	100	0	100	0	0	0	0	0.297	0	0	99.703	0	0.735	0	0	99.265	99.599	98.988	100	0	99.703	99.265
11294	T	ORF1ab	3677	nsp6	108	F	0	0.401	0	0	99.599	0	1.112	0	0	98.888	0	0	0	0	100	0	100	0	0	0	0	0.297	0	0	99.703	0	100	0	0	0	99.599	98.888	100	0	99.703	0
11295	T	ORF1ab	3677	nsp6	108	F	0	0.401	0	0	99.599	0	1.112	0	0	98.888	0	0	0	0	100	0	100	0	0	0	0	0.297	0	0	99.703	0	100	0	0	0	99.599	98.888	100	0	99.703	0
11296	T	ORF1ab	3677	nsp6	108	F	0	0.301	0.1	0	99.599	0	0.404	0.708	0	98.888	0	0	0	0	100	0	100	0	0	0	0	0.297	0	0	99.703	0	99.265	0.735	0	0	99.599	98.888	100	0	99.703	0.735
11332	A	ORF1ab	3689	nsp6	120	V	100	0	0	0	0	100	0	0	0	0	99.9	0	0.1	0	0	24.096	0	75.904	0	0	100	0	0	0	0	100	0	0	0	0	0	0	0.1	75.904	0	0
11418	T	ORF1ab	3718	nsp6	149	V	0	100	0	0	0	0	100	0	0	0	0	100	0	0	0	0	89.089	0	10.911	0	0	100	0	0	0	0	100	0	0	0	0	0	0	10.911	0	0
11537	A	ORF1ab	3758	nsp6	189	I	100	0	0	0	0	100	0	0	0	0	100	0	0	0	0	100	0	0	0	0	99.853	0	0.147	0	0	0.735	0	99.265	0	0	0	0	0	0	0.147	99.265
11750	C	ORF1ab	3829	nsp6	260	L	0	5.5	0	94.5	0	0	2.204	0	97.796	0	0.1	2.6	0	97.3	0	0	0.302	0	99.698	0	0	0.295	0	99.705	0	0	0	0	100	0	5.5	2.204	2.6	0.302	0.295	0
12162	A	ORF1ab	3966	nsp8	24	Q	86.9	0	13.1	0	0	97	0	3	0	0	99.9	0	0.1	0	0	100	0	0	0	0	99.853	0	0.147	0	0	100	0	0	0	0	13.1	3	0.1	0	0.147	0
12710	C	ORF1ab	4149	nsp9	9	L	0	0	0	100	0	0	0	0	100	0	0	7.207	0	92.793	0	0	0.2	0	99.8	0	0	0	0	100	0	0	0	0	100	0	0	0	7.207	0.2	0	0
12778	C	ORF1ab	4171	nsp9	31	Y	0	0.1	0	99.9	0	0	0	0	100	0	0	99	0	1	0	0	0	0	100	0	0	0	0	100	0	0	0	0	100	0	0.1	0	99	0	0	0
12946	T	ORF1ab	4227	nsp9	87	Y	0	100	0	0	0	0	100	0	0	0	0	100	0	0	0	0	93.2	0	6.8	0	0	100	0	0	0	0	100	0	0	0	0	0	0	6.8	0	0
13195	T	ORF1ab	4310	nsp10	57	V	0	99.9	0	0.1	0	0	100	0	0	0	0	100	0	0	0	0	99.9	0	0.1	0	0	100	0	0	0	0	0.735	0	99.265	0	0.1	0	0	0.1	0	99.265
13536	C	ORF1ab	4424	nsp12	32	Y	0	0.1	0	99.9	0	0	0.1	0	99.9	0	0	0.1	0	99.9	0	0	0.1	0	99.9	0	0	98.675	0	1.325	0	0	0	0	100	0	0.1	0.1	0.1	0.1	98.675	0
13620	C	ORF1ab	4452	nsp12	60	D	0	0.4	0	99.6	0	0	9.309	0	90.691	0	0.1	0	0	99.9	0	0	0	0	100	0	0	0	0	100	0	0	0	0	100	0	0.4	9.309	0.1	0	0	0
13860	C	ORF1ab	4532	nsp12	140	D	0	0.1	0	99.9	0	0	0.1	0	99.9	0	0	98.9	0	1.1	0	0	0	0	100	0	0	0	0	100	0	0	0	0	100	0	0.1	0.1	98.9	0	0	0
14014	T	ORF1ab	4584	nsp12	192	F	0	99.9	0.1	0	0	0	100	0	0	0	0	100	0	0	0	0	89.669	10.331	0	0	0	100	0	0	0	0	100	0	0	0	0.1	0	0	10.331	0	0
14120	C	ORF1ab	4619	nsp12	227	P	0	26.7	0	73.3	0	0	0	0	100	0	0	0.3	0	99.7	0	0	0	0	100	0	0	0.442	0	99.558	0	0	0	0	100	0	26.7	0	0.3	0	0.442	0
14408	C	ORF1ab	4715	nsp12	323	P	0	99.8	0	0.2	0	11.211	88.789	0	0	0	0	99.9	0	0.1	0	0	99.8	0	0.2	0	0	100	0	0	0	0	100	0	0	0	99.8	88.789	99.9	99.8	100	100
14451	T	ORF1ab	4729	nsp12	337	G	0	100	0	0	0	0	100	0	0	0	0	100	0	0	0	0	100	0	0	0	0	74.816	0	25.184	0	0	100	0	0	0	0	0	0	0	25.184	0
14676	C	ORF1ab	4804	nsp12	412	P	0	99.8	0	0.2	0	0	0.2	0	99.8	0	0	0	0	100	0	0	0.3	0	99.7	0	0	0.442	0	99.558	0	0	0	0	100	0	99.8	0.2	0	0.3	0.442	0
14712	G	ORF1ab	4816	nsp12	424	V	0	0	100	0	0	0	0	100	0	0	0	0	100	0	0	0	0.1	99.9	0	0	0	8.837	91.163	0	0	0	0	100	0	0	0	0	0	0.1	8.837	0
15096	T	ORF1ab	4944	nsp12	552	N	0	74.474	0	25.526	0	0	99.7	0	0.3	0	0	100	0	0	0	0	100	0	0	0	0	99.853	0	0.147	0	0	100	0	0	0	25.526	0.3	0	0	0.147	0
15219	A	ORF1ab	4985	nsp12	593	K	100	0	0	0	0	100	0	0	0	0	100	0	0	0	0	100	0	0	0	0	100	0	0	0	0	93.382	0	6.618	0	0	0	0	0	0	0	6.618
15240	C	ORF1ab	4992	nsp12	600	N	0	0.4	0	99.6	0	0	0	0	100	0	0	0.3	0	99.7	0	0	41.542	0	58.458	0	0	0	0	100	0	0	99.242	0	0.758	0	0.4	0	0.3	41.542	0	99.242
15279	C	ORF1ab	5005	nsp12	613	H	0	99.9	0	0.1	0	0	0.701	0	99.299	0	0	0.1	0	99.9	0	0	0	0	100	0	0	0.147	0	99.853	0	0	0	0	100	0	99.9	0.701	0.1	0	0.147	0
15451	G	ORF1ab	5063	nsp12	671	G	0	0	100	0	0	0.1	0	99.9	0	0	0.2	0	99.8	0	0	86.687	0	13.313	0	0	0	0	100	0	0	0.735	0	99.265	0	0	0	0.1	0.2	86.687	0	0.735
15720	C	ORF1ab	5152	nsp12	760	D	0	10.7	0	89.3	0	0	0	0	100	0	0	0.2	0	99.8	0	0	0.1	0	99.9	0	0	0.147	0	99.853	0	0	0	0	100	0	10.7	0	0.2	0.1	0.147	0
15906	G	ORF1ab	5214	nsp12	822	Q	0	0	100	0	0	0	8.5	91.5	0	0	0	0.1	99.9	0	0	0	2.4	97.6	0	0	0	0	100	0	0	0	0	100	0	0	0	8.5	0.1	2.4	0	0
15960	C	ORF1ab	5232	nsp12	840	A	0	0.2	0	99.8	0	0	0.1	0	99.9	0	0	11	0	89	0	0	0.5	0	99.5	0	0	0	0	100	0	0	0	0	100	0	0.2	0.1	11	0.5	0	0
16176	T	ORF1ab	5304	nsp12	912	T	0	0	0	100	0	0	99.299	0	0.701	0	0	99.9	0	0.1	0	0	100	0	0	0	0	99.853	0	0.147	0	0	100	0	0	0	100	0.701	0.1	0	0.147	0
16466	C	ORF1ab	5401	nsp13	77	P	0	0	0	100	0	0	0	0	100	0	0	0	0	100	0	0	86.774	0	13.226	0	0	0	0	100	0	0	0	0	100	0	0	0	0	86.774	0	0
16887	C	ORF1ab	5541	nsp13	217	Y	0	2.6	0	97.4	0	0	0.1	0	99.9	0	0	5.9	0	94.1	0	0	0.2	0	99.8	0	0	1.915	0	98.085	0	0	0	0	100	0	2.6	0.1	5.9	0.2	1.915	0
16915	C	ORF1ab	5551	nsp13	227	L	0	0.1	0	99.9	0	0	0	0	100	0	0	0	0	100	0	0	11.9	0	88.1	0	0	0	0	100	0	0	0	0	100	0	0.1	0	0	11.9	0	0
17122	G	ORF1ab	5620	nsp13	296	A	0	0	100	0	0	0	0	100	0	0	0	4.7	95.3	0	0	0	41.742	58.258	0	0	0	0	100	0	0	0	0	100	0	0	0	0	4.7	41.742	0	0
17259	G	ORF1ab	5665	nsp13	341	E	0	0.1	99.9	0	0	0	0	100	0	0	0	98.8	1.2	0	0	0	0	100	0	0	0	0	100	0	0	0	0	100	0	0	0.1	0	98.8	0	0	0
17496	A	ORF1ab	5744	nsp13	420	E	100	0	0	0	0	100	0	0	0	0	100	0	0	0	0	86.7	0	13.3	0	0	100	0	0	0	0	100	0	0	0	0	0	0	0	13.3	0	0
17615	A	ORF1ab	5784	nsp13	460	K	76.9	0	23.1	0	0	100	0	0	0	0	99.8	0	0.2	0	0	100	0	0	0	0	100	0	0	0	0	100	0	0	0	0	23.1	0	0.2	0	0	0
17745	C	ORF1ab	5827	nsp13	503	N	0	0	0	100	0	0	0	0	100	0	0	12.5	0	87.5	0	0	0	0	100	0	0	0	0	100	0	0	0	0	100	0	0	0	12.5	0	0	0
17999	C	ORF1ab	5912	nsp13	588	T	0	0	0	100	0	0	10.7	0	89.3	0	0	0.1	0	99.9	0	0	0.6	0	99.4	0	0	0.442	0	99.558	0	0	0	0	100	0	0	10.7	0.1	0.6	0.442	0
18163	A	ORF1ab	5967	nsp14	42	I	100	0	0	0	0	100	0	0	0	0	100	0	0	0	0	100	0	0	0	0	100	0	0	0	0	0	0	100	0	0	0	0	0	0	0	100
18525	G	ORF1ab	6087	nsp14	162	V	0	0	100	0	0	0	5.1	94.9	0	0	0	0	100	0	0	0	0	100	0	0	0	0	100	0	0	0	0	100	0	0	0	5.1	0	0	0	0
19220	C	ORF1ab	6319	nsp14	394	A	0	0	0	100	0	0	0	0	100	0	0	0	0	100	0	0	76.152	0	23.848	0	0	0.147	0	99.853	0	0	0.735	0	99.265	0	0	0	0	76.152	0.147	0.735
19390	C	ORF1ab	6376	nsp14	451	P	0	8.016	0	91.984	0	0	0.2	0	99.8	0	0	0	0	100	0	0	0	0	100	0	0	0	0	100	0	0	0	0	100	0	8.016	0.2	0	0	0	0
19524	C	ORF1ab	6420	nsp14	495	L	0	2	0	98	0	0	15.2	0	84.8	0	0	0.1	0	99.9	0	0	0.404	0	99.596	0	0	0.148	0	99.852	0	0	0	0	100	0	2	15.2	0.1	0.404	0.148	0
20262	A	ORF1ab	6666	nsp15	214	L	100	0	0	0	0	99.9	0	0.1	0	0	100	0	0	0	0	92.7	0	7.3	0	0	100	0	0	0	0	100	0	0	0	0	0	0.1	0	7.3	0	0
20396	A	ORF1ab	6711	nsp15	259	K	100	0	0	0	0	100	0	0	0	0	100	0	0	0	0	86.8	0	13.2	0	0	100	0	0	0	0	100	0	0	0	0	0	0	0	13.2	0	0
20631	T	ORF1ab	6789	nsp15	337	H	0	100	0	0	0	0	100	0	0	0	0	100	0	0	0	0	100	0	0	0	0	94.404	0	5.596	0	0	100	0	0	0	0	0	0	0	5.596	0
21137	A	ORF1ab	6958	nsp16	160	K	89.1	0	10.9	0	0	99.4	0	0.6	0	0	99.6	0	0.4	0	0	99.099	0	0.901	0	0	99.853	0	0.147	0	0	100	0	0	0	0	10.9	0.6	0.4	0.901	0.147	0
21614	C	S	18	None	None	L	0	0.4	0	99.6	0	0	44.689	0	55.311	0	0	99.6	0	0.4	0	0	0.3	0	99.7	0	0	0.295	0	99.705	0	0	0	0	100	0	0.4	44.689	99.6	0.3	0.295	0
21618	C	S	19	None	None	T	0	0	0	100	0	0	1.4	0	98.6	0	0	0.1	0	99.9	0	0	0	100	0	0	0.147	0	0	99.853	0	0	0.735	0	99.265	0	0	1.4	0.1	100	0.147	0.735
21621	C	S	20	None	None	T	0	0	0	100	0	0	0	0	100	0	98.8	0	0	1.2	0	0.1	0.1	0	99.8	0	0	0.147	0	99.853	0	0	0	0	100	0	0	0	98.8	0.1	0.147	0
21638	C	S	26	None	None	P	0	0	0	100	0	0	0.2	0	99.8	0	0	99.8	0	0.2	0	0	0.7	0	99.3	0	0	0	0	100	0	0	0	0	99.265	0.735	0	0.2	99.8	0.7	0	0.735
21676	C	S	38	None	None	Y	0	0	0	100	0	0	0.1	0	99.9	0	0	0.1	0	99.9	0	0	0.1	0	99.9	0	0	8.542	0	91.458	0	0	0	0	100	0	0	0.1	0.1	0.1	8.542	0
21762	C	S	67	None	None	A	0.1	0.4	0	99.5	0	0	0	0	100	0	0	0	0	100	0	0	0	0	100	0	0.148	0	0	99.704	0.148	0	99.265	0	0.735	0	0.4	0	0	0	0.148	99.265
21766	A	S	68	None	None	I	1.506	0	0	98.494	0	99.7	0	0	0	0.3	99.9	0	0	0	0.1	100	0	0	0	0	99.556	0	0	0.296	0.148	1.471	0	0	98.529	0	98.494	0.3	0.1	0	0.296	98.529
21767	C	S	69	None	None	H	0	0	0	0.507	99.493	0	1.1	0	98.6	0.3	0	0.1	0	99.8	0.1	0	0	0	100	0	0	0	0	99.556	0.444	0	0	0	1.471	98.529	99.493	1.1	0.1	0	0.444	98.529
21768	A	S	69	None	None	H	0.507	0	0	0	99.493	99.7	0	0	0	0.3	99.9	0	0	0	0.1	100	0	0	0	0	99.407	0	0	0.148	0.444	1.471	0	0	0	98.529	99.493	0.3	0.1	0	0.444	98.529
21769	T	S	69	None	None	H	0	1.406	0	0	98.594	0	99.7	0	0	0.3	0	99.9	0	0	0.1	0	100	0	0	0	0	99.556	0	0	0.444	0	1.471	0	0	98.529	98.594	0.3	0.1	0	0.444	98.529
21770	G	S	70	None	None	V	0.1	0	1.404	0	98.495	0	0	99.6	0.1	0.3	0	0	99.9	0	0.1	0.501	0.1	99.399	0	0	0	0.148	99.407	0	0.444	0	0	1.471	0	98.529	98.495	0.3	0.1	0.501	0.444	98.529
21771	T	S	70	None	None	V	0	1.8	0	0	98.2	0	100	0	0	0	0	100	0	0	0	0	100	0	0	0	0	99.556	0	0	0.444	0	1.471	0	0	98.529	98.2	0	0	0	0.444	98.529
21772	C	S	70	None	None	V	0	0	0	1.8	98.2	0	0	0	100	0	0	0.8	0	99.2	0	0	0.1	0	99.9	0	0	0.148	0	99.407	0.444	0	0	0	1.471	98.529	98.2	0	0.8	0.1	0.444	98.529
21786	G	S	75	None	None	G	0	0.1	99.9	0	0	0	0	100	0	0	0	0	100	0	0	0	0	100	0	0	0	97.923	1.929	0	0.148	0	0	100	0	0	0.1	0	0	0	97.923	0
21789	C	S	76	None	None	T	0	0	0	100	0	0	0	0	100	0	0	0	0	100	0	0	0	0.1	99.9	0	0	98.378	0	1.622	0	0	0	0	100	0	0	0	0	0.1	98.378	0
21792	A	S	77	None	None	K	100	0	0	0	0	100	0	0	0	0	100	0	0	0	0	86.7	0	0	13.3	0	100	0	0	0	0	100	0	0	0	0	0	0	0	13.3	0	0
21801	A	S	80	None	None	D	100	0	0	0	0	1.103	0	0	98.897	0	99.9	0	0	0.1	0	100	0	0	0	0	99.853	0	0.147	0	0	100	0	0	0	0	0	98.897	0.1	0	0.147	0
21846	C	S	95	None	None	T	0	0.4	0	99.6	0	0	0	0	100	0	0	0	0	100	0	0	57.1	0	42.9	0	0	0	0	100	0	0	97.037	0	2.222	0.741	0.4	0	0	57.1	0	97.037
21974	G	S	138	None	None	D	0	0.1	98.293	1.606	0	0	0.5	99.5	0	0	0	98.999	1.001	0	0	0	0	100	0	0	0	0	96.613	3.387	0	0	0	99.265	0	0.735	1.606	0.5	98.999	0	3.387	0.735
21987	G	S	142	None	None	G	0.1	0.2	99.7	0	0	0	0.2	99.8	0	0	0.1	0	99.7	0	0.2	94.578	0	5.422	0	0	0.295	0	99.705	0	0	98.529	0.735	0	0	0.735	0.2	0.2	0.2	94.578	0.295	98.529
21988	T	S	142	None	None	G	0	100	0	0	0	0	100	0	0	0	0	99.8	0	0	0.2	0	100	0	0	0	0	100	0	0	0	0	0.735	0	97.794	1.471	0	0	0.2	0	0	97.794
21989	G	S	143	None	None	V	0	0	100	0	0	0	1.5	98.5	0	0	0	0	99.8	0	0.2	0	0.2	99.8	0	0	0	0	100	0	0	0	0	0.735	0	99.265	0	1.5	0.2	0.2	0	99.265
21990	T	S	143	None	None	V	0.2	99.8	0	0	0	0.1	99.9	0	0	0	0	99.8	0	0	0.2	0	100	0	0	0	0	100	0	0	0	0	0.735	0	0	99.265	0.2	0.1	0.2	0	0	99.265
21991	T	S	143	None	None	V	0	100	0	0	0	0	97.297	0	0	2.703	0	99.7	0	0	0.3	0	99.8	0	0	0.2	0	100	0	0	0	0	0.735	0	0	99.265	0	2.703	0.3	0.2	0	99.265
21992	T	S	144	None	None	Y	0	0.904	0	0	99.096	0	97.297	0	0	2.703	0	99.7	0	0	0.3	0	99.8	0	0	0.2	0	99.558	0	0	0.442	0	0.735	0	0	99.265	99.096	2.703	0.3	0.2	0.442	99.265
21993	A	S	144	None	None	Y	0.704	0	0	0	99.296	97.297	0	0	0	2.703	99.7	0	0	0	0.3	99.8	0	0	0	0.2	99.558	0	0	0	0.442	0.735	0	0	0	99.265	99.296	2.703	0.3	0.2	0.442	99.265
21994	T	S	144	None	None	Y	0	1.202	0	0	98.798	0	99.9	0	0.1	0	0	100	0	0	0	0	100	0	0	0	0	99.558	0	0	0.442	0	0.735	0	0	99.265	98.798	0.1	0	0	0.442	99.265
21995	T	S	145	None	None	Y	0	100	0	0	0	0.1	99.9	0	0	0	0	100	0	0	0	0	100	0	0	0	0	100	0	0	0	0	0.735	0	0	99.265	0	0.1	0	0	0	99.265
21996	A	S	145	None	None	Y	100	0	0	0	0	100	0	0	0	0	100	0	0	0	0	100	0	0	0	0	100	0	0	0	0	0.735	0	0	0	99.265	0	0	0	0	0	99.265
21997	C	S	145	None	None	Y	0	0.3	0	99.7	0	0	0	0	100	0	0	0.7	0	99.3	0	0	0.2	0	99.8	0	0	0	0	100	0	0	0	0	0.735	99.265	0.3	0	0.7	0.2	0	99.265
22029	A	S	156	None	None	E	99.9	0.1	0	0	0	100	0	0	0	0	100	0	0	0	0	1.102	0	98.898	0	0	100	0	0	0	0	98.529	0	0	0	1.471	0.1	0	0	98.898	0	1.471
22030	G	S	156	None	None	E	0	0	100	0	0	0	0	100	0	0	0	0	100	0	0	98.998	0	1.002	0	0	0	0	100	0	0	0	0	98.529	0	1.471	0	0	0	98.998	0	1.471
22031	T	S	157	None	None	F	0	100	0	0	0	0	100	0	0	0	0	100	0	0	0	0	0.903	0	0	99.097	0	100	0	0	0	0	98.529	0	0	1.471	0	0	0	99.097	0	1.471
22032	T	S	157	None	None	F	0	100	0	0	0	0	100	0	0	0	0	100	0	0	0	0	0.803	0	0	99.197	0	100	0	0	0	0	98.529	0	0	1.471	0	0	0	99.197	0	1.471
22033	C	S	157	None	None	F	0.3	0	0	99.7	0	0	0	0	100	0	0	0	0	100	0	0	0	0	0.803	99.197	0.736	0	0	99.264	0	0	0.735	0	97.794	1.471	0.3	0	0	99.197	0.736	1.471
22034	A	S	158	None	None	R	100	0	0	0	0	100	0	0	0	0	100	0	0	0	0	0.803	0	0	0	99.197	100	0	0	0	0	98.529	0	0	0	1.471	0	0	0	99.197	0	1.471
22035	G	S	158	None	None	R	0	0	100	0	0	0	0	100	0	0	0	0	100	0	0	0	0	1.2	0	98.8	0	0	100	0	0	0	0	98.529	0	1.471	0	0	0	98.8	0	1.471
22036	A	S	158	None	None	R	100	0	0	0	0	100	0	0	0	0	100	0	0	0	0	1.2	0	0	0	98.8	100	0	0	0	0	98.529	0	0	0	1.471	0	0	0	98.8	0	1.471
22132	G	S	190	None	None	R	0	0	100	0	0	0	0	100	0	0	0	99.3	0.7	0	0	0.1	0	99.9	0	0	0	0	100	0	0	0	0	100	0	0	0	0	99.3	0.1	0	0
22194	A	S	211	None	None	N	100	0	0	0	0	100	0	0	0	0	100	0	0	0	0	100	0	0	0	0	100	0	0	0	0	2.206	97.794	0	0	0	0	0	0	0	0	97.794
22195	T	S	211	None	None	N	0	100	0	0	0	0	100	0	0	0	0	100	0	0	0	0	100	0	0	0	0	100	0	0	0	97.794	2.206	0	0	0	0	0	0	0	0	97.794
22196	T	S	212	None	None	L	0	100	0	0	0	0	100	0	0	0	0	100	0	0	0	0	100	0	0	0	0	100	0	0	0	0	2.206	0	0	97.794	0	0	0	0	0	97.794
22197	T	S	212	None	None	L	0	100	0	0	0	0	100	0	0	0	0	100	0	0	0	0	100	0	0	0	0	100	0	0	0	0	2.206	0	0	97.794	0	0	0	0	0	97.794
22198	A	S	212	None	None	L	100	0	0	0	0	100	0	0	0	0	100	0	0	0	0	100	0	0	0	0	100	0	0	0	0	2.206	0	0	0	97.794	0	0	0	0	0	97.794
22206	A	S	215	None	None	D	100	0	0	0	0	1.707	0	98.293	0	0	100	0	0	0	0	100	0	0	0	0	100	0	0	0	0	100	0	0	0	0	0	98.293	0	0	0	0
22283	T	S	241	None	None	L	0	99.9	0	0	0.1	0	2.733	0	0	97.267	0	99.9	0	0	0.1	0	100	0	0	0	0	100	0	0	0	0	100	0	0	0	0.1	97.267	0.1	0	0	0
22284	T	S	241	None	None	L	0	99.9	0	0	0.1	0	2.664	0	0	97.336	0	99.9	0	0	0.1	0	100	0	0	0	0	100	0	0	0	0	100	0	0	0	0.1	97.336	0.1	0	0	0
22285	A	S	241	None	None	L	99.9	0	0	0	0.1	2.672	0	0	0	97.328	99.9	0	0	0	0.1	100	0	0	0	0	100	0	0	0	0	100	0	0	0	0	0.1	97.328	0.1	0	0	0
22286	C	S	242	None	None	L	0	0	0	99.9	0.1	0	0	0	2.672	97.328	0	0	0	99.9	0.1	0	0	0	100	0	0	2.216	0	97.784	0	0	0	0	100	0	0.1	97.328	0.1	0	2.216	0
22287	T	S	242	None	None	L	0	99.9	0	0	0.1	0	2.472	0	0	97.528	0	99.9	0	0	0.1	0	100	0	0	0	0	100	0	0	0	0	100	0	0	0	0.1	97.528	0.1	0	0	0
22288	T	S	242	None	None	L	0	99.9	0	0	0.1	0	2.472	0	0	97.528	0	99.9	0	0	0.1	0	100	0	0	0	0	100	0	0	0	0	100	0	0	0	0.1	97.528	0.1	0	0	0
22289	G	S	243	None	None	A	0	0	99.8	0	0.2	0	0	2.572	0	97.428	0	0	99.9	0	0.1	0	0	100	0	0	0	0.148	99.852	0	0	0	0	100	0	0	0.2	97.428	0.1	0	0.148	0
22290	C	S	243	None	None	A	0	0.2	0	99.7	0.1	0	0	0	4.824	95.176	0	0	0	100	0	0	0	0	100	0	0	0	0	100	0	0	0	0	100	0	0.2	95.176	0	0	0	0
22291	T	S	243	None	None	A	0	99.8	0	0.1	0.1	0	4.824	0	0	95.176	0	100	0	0	0	0	100	0	0	0	0	100	0	0	0	0	100	0	0	0	0.1	95.176	0	0	0	0
22299	G	S	246	None	None	R	0	0	100	0	0	0	0	100	0	0	0	0	100	0	0	0	0	100	0	0	97.572	0	2.428	0	0	0	0	100	0	0	0	0	0	0	97.572	0
22300	A	S	246	None	None	R	100	0	0	0	0	100	0	0	0	0	100	0	0	0	0	100	0	0	0	0	2.147	97.853	0	0	0	100	0	0	0	0	0	0	0	0	97.853	0
22301	A	S	247	None	None	S	100	0	0	0	0	100	0	0	0	0	100	0	0	0	0	100	0	0	0	0	2.131	0	0	0	97.869	100	0	0	0	0	0	0	0	0	97.869	0
22302	G	S	247	None	None	S	0	0	100	0	0	0	0	100	0	0	0	0	100	0	0	0	0	100	0	0	0	0	2.131	0	97.869	0	0	100	0	0	0	0	0	0	97.869	0
22303	T	S	247	None	None	S	0	100	0	0	0	0	100	0	0	0	0	100	0	0	0	0	100	0	0	0	0	2.131	0	0	97.869	0	100	0	0	0	0	0	0	0	97.869	0
22304	T	S	248	None	None	Y	0	100	0	0	0	0	100	0	0	0	0	100	0	0	0	0	100	0	0	0	0	2.131	0	0	97.869	0	100	0	0	0	0	0	0	0	97.869	0
22305	A	S	248	None	None	Y	100	0	0	0	0	100	0	0	0	0	100	0	0	0	0	100	0	0	0	0	2.131	0	0	0	97.869	100	0	0	0	0	0	0	0	0	97.869	0
22306	T	S	248	None	None	Y	0	100	0	0	0	0	100	0	0	0	0	100	0	0	0	0	100	0	0	0	0	2.131	0	0	97.869	0	100	0	0	0	0	0	0	0	97.869	0
22307	T	S	249	None	None	L	0	100	0	0	0	0	100	0	0	0	0	100	0	0	0	0	100	0	0	0	0	2.131	0	0	97.869	0	100	0	0	0	0	0	0	0	97.869	0
22308	T	S	249	None	None	L	0	100	0	0	0	0	100	0	0	0	0	100	0	0	0	0	100	0	0	0	0	1.982	0	0	98.018	0	100	0	0	0	0	0	0	0	98.018	0
22309	G	S	249	None	None	L	0	0	100	0	0	0	0	100	0	0	0	0	100	0	0	0	0	100	0	0	0	0	1.982	0	98.018	0	0	100	0	0	0	0	0	0	98.018	0
22310	A	S	250	None	None	T	100	0	0	0	0	100	0	0	0	0	100	0	0	0	0	100	0	0	0	0	1.982	0	0	0	98.018	100	0	0	0	0	0	0	0	0	98.018	0
22311	C	S	250	None	None	T	0	0	0	100	0	0	0	0	100	0	0	0	0	100	0	0	0	0	100	0	0	0	0	1.982	98.018	0	0	0	100	0	0	0	0	0	98.018	0
22312	T	S	250	None	None	T	0	100	0	0	0	0	100	0	0	0	0	100	0	0	0	0	100	0	0	0	0	1.982	0	0	98.018	0	100	0	0	0	0	0	0	0	98.018	0
22313	C	S	251	None	None	P	0	0	0	100	0	0.1	0	0	99.9	0	0	0	0	100	0	0	0	0	100	0	0	0	0	1.982	98.018	0	0	0	100	0	0	0.1	0	0	98.018	0
22314	C	S	251	None	None	P	0	0	0	100	0	0	0	0	100	0	0	0	0	100	0	0.1	0	0	99.9	0	0	0	0	1.982	98.018	0	0	0	100	0	0	0	0	0.1	98.018	0
22315	T	S	251	None	None	P	0	100	0	0	0	0	100	0	0	0	0	100	0	0	0	0	100	0	0	0	0	1.982	0	0	98.018	0	100	0	0	0	0	0	0	0	98.018	0
22316	G	S	252	None	None	G	0	0	100	0	0	0	0	100	0	0	0	0	100	0	0	0	0	99.9	0.1	0	0	0	1.982	0	98.018	0	0	100	0	0	0	0	0	0.1	98.018	0
22317	G	S	252	None	None	G	0	0	100	0	0	0	0	100	0	0	0	0	100	0	0	0	0	100	0	0	0	0	1.982	0	98.018	0	0	100	0	0	0	0	0	0	98.018	0
22318	T	S	252	None	None	G	0	99.9	0	0.1	0	0	100	0	0	0	0	100	0	0	0	0	100	0	0	0	0	2.131	0	0	97.869	0	100	0	0	0	0.1	0	0	0	97.869	0
22319	G	S	253	None	None	D	0	0	100	0	0	0	0	100	0	0	0	0	100	0	0	0	0	100	0	0	0	0	2.28	0	97.72	0	0	100	0	0	0	0	0	0	97.72	0
22320	A	S	253	None	None	D	99.9	0	0.1	0	0	100	0	0	0	0	100	0	0	0	0	100	0	0	0	0	5.022	0	0	0	94.978	100	0	0	0	0	0.1	0	0	0	94.978	0
22321	T	S	253	None	None	D	0	100	0	0	0	0	100	0	0	0	0	100	0	0	0	0	100	0	0	0	0	5.022	0	0	94.978	0	100	0	0	0	0	0	0	0	94.978	0
22578	G	S	339	None	None	G	0	0	100	0	0	0	0.1	99.9	0	0	0	0	100	0	0	0	0	100	0	0	0	0	100	0	0	99.259	0	0.741	0	0	0	0.1	0	0	0	99.259
22599	G	S	346	None	None	R	0	0	100	0	0	0	0	100	0	0	0	0	100	0	0	0	0	100	0	0	0	0	100	0	0	9.63	0	90.37	0	0	0	0	0	0	0	9.63
22673	T	S	371	None	None	S	0	99.9	0.1	0	0	0	100	0	0	0	0	100	0	0	0	0	100	0	0	0	0	100	0	0	0	0	1.493	0	98.507	0	0.1	0	0	0	0	98.507
22674	C	S	371	None	None	S	0	0	0	100	0	0	0	0	100	0	0	0	0	100	0	0	0	0	100	0	0	0	0	100	0	0	99.248	0	0.752	0	0	0	0	0	0	99.248
22679	T	S	373	None	None	S	0	99.9	0	0.1	0	0	100	0	0	0	0	100	0	0	0	0	100	0	0	0	0	100	0	0	0	0	0.746	0	99.254	0	0.1	0	0	0	0	99.254
22686	C	S	375	None	None	S	0	0	0	100	0	0	0	0	100	0	0	0	0	100	0	0	0	0	100	0	0	0	0	100	0	0	98.519	0	1.481	0	0	0	0	0	0	98.519
22713	C	S	384	None	None	P	0	0.1	0	99.9	0	0	5.9	0	94.1	0	0	0	0	100	0	0	0.1	0	99.9	0	0	0	0	100	0	0	0	0	100	0	0.1	5.9	0	0.1	0	0
22812	A	S	417	None	None	K	99.9	0	0.1	0	0	100	0	0	0	0	0	0	0	100	0	100	0	0	0	0	100	0	0	0	0	100	0	0	0	0	0.1	0	100	0	0	0
22813	G	S	417	None	None	K	0	0.1	99.9	0	0	0	98.163	1.837	0	0	0	0	100	0	0	0	0.1	99.9	0	0	0	0	100	0	0	0	97.692	2.308	0	0	0.1	98.163	0	0.1	0	97.692
22882	T	S	440	None	None	N	0	100	0	0	0	0	99.9	0.1	0	0	0	100	0	0	0	0	100	0	0	0	0	100	0	0	0	0	1.6	98.4	0	0	0	0.1	0	0	0	98.4
22898	G	S	446	None	None	G	0	0	100	0	0	0	0	100	0	0	0	0	100	0	0	0.1	0	99.9	0	0	0	0	100	0	0	98.425	0	1.575	0	0	0	0	0	0.1	0	98.425
22917	T	S	452	None	None	L	0	100	0	0	0	0	100	0	0	0	0	100	0	0	0	0	0.1	99.9	0	0	99.705	0.147	0.147	0	0	0	99.265	0.735	0	0	0	0	0	99.9	99.705	0.735
22945	C	S	461	None	None	L	0	0	0	100	0	0	0	0	100	0	0	37.237	0	62.763	0	0	0	0	100	0	0	0	0	100	0	0	0	0	100	0	0	0	37.237	0	0	0
22987	C	S	475	None	None	A	0	0.2	0	99.8	0	0	9.256	0	90.744	0	0	0.1	0	99.9	0	0	0	0	100	0	0	0.442	0	99.558	0	0	0	0	100	0	0.2	9.256	0.1	0	0.442	0
22992	G	S	477	None	None	S	0	0	100	0	0	0	0	100	0	0	0	0	100	0	0	0	0	99.9	0.1	0	0	0	100	0	0	98.507	0	1.493	0	0	0	0	0	0.1	0	98.507
22995	C	S	478	None	None	T	0	0.1	0	99.9	0	0	0	0	100	0	0	0	0	100	0	99.9	0	0	0.1	0	0	0	0	100	0	98.529	0	0	1.471	0	0.1	0	0	99.9	0	98.529
23012	G	S	484	None	None	E	0.3	0	99.6	0.1	0	98.274	0	1.726	0	0	100	0	0	0	0	0	0	99.8	0.2	0	0	0	100	0	0	0	0	100	0	0	0.3	98.274	100	0.2	0	0
23013	A	S	484	None	None	E	100	0	0	0	0	100	0	0	0	0	100	0	0	0	0	100	0	0	0	0	100	0	0	0	0	2.222	0	0	97.778	0	0	0	0	0	0	97.778
23031	T	S	490	None	None	F	0	100	0	0	0	0	100	0	0	0	0	100	0	0	0	0	99.9	0	0.1	0	0	0.148	0	99.852	0	0	100	0	0	0	0	0	0	0.1	99.852	0
23040	A	S	493	None	None	Q	99.9	0	0.1	0	0	100	0	0	0	0	100	0	0	0	0	100	0	0	0	0	100	0	0	0	0	1.493	0	98.507	0	0	0.1	0	0	0	0	98.507
23048	G	S	496	None	None	G	0.1	0	99.9	0	0	0	0	100	0	0	0	0	100	0	0	0	0	100	0	0	0	0	100	0	0	93.233	0	6.767	0	0	0.1	0	0	0	0	93.233
23055	A	S	498	None	None	Q	100	0	0	0	0	100	0	0	0	0	100	0	0	0	0	100	0	0	0	0	100	0	0	0	0	5.97	0	94.03	0	0	0	0	0	0	0	94.03
23063	A	S	501	None	None	N	0.2	99.8	0	0	0	1.008	98.992	0	0	0	0	100	0	0	0	99.798	0.202	0	0	0	100	0	0	0	0	4.444	95.556	0	0	0	99.8	98.992	100	0.202	0	95.556
23075	T	S	505	None	None	Y	0	100	0	0	0	0	100	0	0	0	0	100	0	0	0	0	100	0	0	0	0	100	0	0	0	0	5.882	0	94.118	0	0	0	0	0	0	94.118
23202	C	S	547	None	None	T	0	0	0	100	0	0	0	0	100	0	0	0.1	0	99.9	0	0	0.1	0	99.9	0	0	0	0	100	0	99.259	0	0	0.741	0	0	0	0.1	0.1	0	99.259
23203	A	S	547	None	None	T	100	0	0	0	0	100	0	0	0	0	100	0	0	0	0	100	0	0	0	0	75.074	0	24.926	0	0	100	0	0	0	0	0	0	0	0	24.926	0
23271	C	S	570	None	None	A	99.9	0	0	0.1	0	0.1	0	0	99.9	0	0	0	0	100	0	0	0	0	100	0	0	0	0	100	0	0	0	0	100	0	99.9	0.1	0	0	0	0
23403	A	S	614	None	None	D	0.1	0	99.9	0	0	0.1	0	99.9	0	0	0	0	100	0	0	0	0	100	0	0	0	0	100	0	0	0	0	100	0	0	99.9	99.9	100	100	100	100
23525	C	S	655	None	None	H	0	0.3	0	99.7	0	0	0	0	100	0	0	99.9	0	0.1	0	0	0.2	0	99.8	0	0	0	0	100	0	0	100	0	0	0	0.3	0	99.9	0.2	0	100
23587	G	S	675	None	None	Q	0.2	0.2	99.6	0	0	0	1.5	98.4	0.1	0	0	0.2	99.8	0	0	0	0	100	0	0	0	11.487	88.513	0	0	0	0	100	0	0	0.2	1.5	0.2	0	11.487	0
23599	T	S	679	None	None	N	0	100	0	0	0	0	100	0	0	0	0	100	0	0	0	0	100	0	0	0	0.147	99.853	0	0	0	0	0.735	99.265	0	0	0	0	0	0	0.147	99.265
23604	C	S	681	None	None	P	99.9	0	0	0.1	0	0.701	0	0	99.299	0	0.4	0	0.1	99.5	0	0	0	99.8	0.2	0	0.295	0	0	99.705	0	100	0	0	0	0	99.9	0.701	0.4	99.8	0.295	100
23625	C	S	688	None	None	A	0	0.2	0	99.8	0	0	0.1	0	99.9	0	0	12.8	0	87.2	0	0	0.1	0	99.9	0	0	0	0	100	0	0	0	0	100	0	0.2	0.1	12.8	0.1	0	0
23664	C	S	701	None	None	A	0	0.8	0	99.2	0	0	98.196	0	1.804	0	0	0.1	0	99.9	0	0	0	0	100	0	0	0.147	0	99.853	0	0	2.941	0	97.059	0	0.8	98.196	0.1	0	0.147	2.941
23702	A	S	714	None	None	I	100	0	0	0	0	100	0	0	0	0	100	0	0	0	0	100	0	0	0	0	93.52	0	6.48	0	0	100	0	0	0	0	0	0	0	0	6.48	0
23709	C	S	716	None	None	T	0	100	0	0	0	0	0.901	0	99.099	0	0	0.6	0	99.4	0	0	0	0	100	0	0	0	0	100	0	0	0	0	100	0	100	0.901	0.6	0	0	0
23731	C	S	723	None	None	T	0	0	0	100	0	0	0	0	100	0	0	0	0	100	0	0	0	0	100	0	0	99.557	0	0.443	0	0	0	0	100	0	0	0	0	0	99.557	0
23854	C	S	764	None	None	N	0	0.1	0	99.9	0	0	0	0	100	0	0	0	0	100	0	0	0	0	100	0	0	0.147	0	99.853	0	98.529	0	0	1.471	0	0.1	0	0	0	0.147	98.529
23948	G	S	796	None	None	D	0	0	100	0	0	0	0	100	0	0	0	0	100	0	0	0	0	100	0	0	0	0	100	0	0	0	98.529	1.471	0	0	0	0	0	0	0	98.529
24130	C	S	856	None	None	N	0	0.4	0	99.6	0	0	0	0	100	0	0	0.4	0	99.6	0	0	0.501	0	99.499	0	0	0	0	100	0	97.794	0	0	2.206	0	0.4	0	0.4	0.501	0	97.794
24138	C	S	859	None	None	T	0	0.1	0	99.9	0	0.1	0	0	99.9	0	0	0.2	0	99.8	0	0.1	0.2	0	99.7	0	99.705	0	0	0.295	0	0	0	0	100	0	0.1	0.1	0.2	0.2	99.705	0
24257	G	S	899	None	None	A	0	0	100	0	0	0	7.4	92.6	0	0	0	0	100	0	0	0	0	100	0	0	0	0	100	0	0	0	0	100	0	0	0	7.4	0	0	0	0
24410	G	S	950	None	None	D	0	0	100	0	0	0	0	99.9	0.1	0	0	0	100	0	0	99.399	0	0.601	0	0	0.147	0	99.705	0.147	0	0.746	0	99.254	0	0	0	0.1	0	99.399	0.147	0.746
24415	G	S	951	None	None	V	0	0.3	99.7	0	0	5.2	0	94.8	0	0	0	0	100	0	0	0	0	100	0	0	0	0	100	0	0	0	0	100	0	0	0.3	5.2	0	0	0	0
24424	A	S	954	None	None	Q	100	0	0	0	0	100	0	0	0	0	100	0	0	0	0	100	0	0	0	0	100	0	0	0	0	1.471	98.529	0	0	0	0	0	0	0	0	98.529
24469	T	S	969	None	None	N	0	99.9	0	0.1	0	0	100	0	0	0	0	100	0	0	0	0	100	0	0	0	0	100	0	0	0	98.529	1.471	0	0	0	0.1	0	0	0	0	98.529
24503	C	S	981	None	None	L	0	0	0	100	0	0	0	0	100	0	0	0	0	100	0	0	0	0	100	0	0	0	0	100	0	0	97.794	0	2.206	0	0	0	0	0	0	97.794
24506	T	S	982	None	None	S	0	0.1	99.9	0	0	0	99.8	0.2	0	0	0	99.4	0.6	0	0	0	100	0	0	0	0	100	0	0	0	0	100	0	0	0	99.9	0.2	0.6	0	0	0
24642	C	S	1027	None	None	T	0	0	0	100	0	0	0.1	0	99.9	0	0	98.1	0	1.9	0	0	0.1	0	99.9	0	0	0	0	100	0	0	0	0	100	0	0	0.1	98.1	0.1	0	0
24914	G	S	1118	None	None	D	0	0.2	0	99.8	0	0	0	98.896	1.104	0	0	0	99.3	0.7	0	0	0.1	99.8	0.1	0	0	0	100	0	0	0	0	100	0	0	99.8	1.104	0.7	0.1	0	0
25000	C	S	1146	None	None	D	0	0.2	0	99.8	0	0	0	0	100	0	0	0	0	100	0	0	0	0	100	0	0	0	0	100	0	0	99.2	0	0.8	0	0.2	0	0	0	0	99.2
25088	G	S	1176	None	None	V	0	0	100	0	0	0	1.4	98.6	0	0	0	98.799	1.201	0	0	0.1	0.2	99.7	0	0	0	0	100	0	0	0	0	100	0	0	0	1.4	98.799	0.2	0	0
25135	G	S	1191	None	None	K	0	10.6	89.4	0	0	0	0	100	0	0	0	0.1	99.9	0	0	0	0.1	99.9	0	0	0	0	100	0	0	0	0	100	0	0	10.6	0	0.1	0.1	0	0
25413	C	ORF3a	7	None	None	I	0	0.5	0	99.5	0	0	0	0	100	0	0	33.3	0	66.7	0	0	0	0	100	0	0	0.147	0	99.853	0	0	0	0	100	0	0.5	0	33.3	0	0.147	0
25469	C	ORF3a	26	None	None	S	0	0.1	0	99.9	0	0	0.3	0	99.7	0	0	0.5	0	99.5	0	0	100	0	0	0	0	0.295	0	99.705	0	0	0.735	0	99.265	0	0.1	0.3	0.5	100	0.295	0.735
25563	G	ORF3a	57	None	None	Q	0	0	100	0	0	0.403	97.681	1.915	0	0	0	4.7	95.3	0	0	0	0	100	0	0	0	0.442	99.558	0	0	0	0	100	0	0	0	97.681	4.7	0	0.442	0
25584	C	ORF3a	64	None	None	T	0	0	0	100	0	0	0	0	100	0	0	0	0	100	0	0	0.3	0	99.7	0	0	0	0	100	0	0	99.259	0	0.741	0	0	0	0	0.3	0	99.259
25784	G	ORF3a	131	None	None	W	0	0.1	99.9	0	0	0	11.612	88.388	0	0	0	0	100	0	0	0	0.2	99.6	0.2	0	0	0	100	0	0	0	0	100	0	0	0.1	11.612	0	0.2	0	0
25904	C	ORF3a	171	None	None	S	0	0.3	0	99.7	0	0	98.753	0	1.247	0	0	0.5	0	99.5	0	0	0.5	0	99.5	0	0	0	0	100	0	0	0	0	100	0	0.3	98.753	0.5	0.5	0	0
26149	T	ORF3a	253	None	None	S	0	100	0	0	0	0	100	0	0	0	0	0.3	0	99.7	0	0	100	0	0	0	0	100	0	0	0	0	100	0	0	0	0	0	99.7	0	0	0
26152	G	ORF3a	254	None	None	G	0	0.1	99.9	0	0	0	11.2	88.8	0	0	0	0	100	0	0	0	0.1	99.9	0	0	0	0	100	0	0	0	0	100	0	0	0.1	11.2	0	0.1	0	0
26270	C	E	9	None	None	T	0	0	0	100	0	0	0	0	100	0	0	0.2	0	99.8	0	0	0	0	100	0	0	0.589	0	99.411	0	0	100	0	0	0	0	0	0.2	0	0.589	100
26456	C	E	71	None	None	P	0	0	0	100	0	0	98.395	0	1.605	0	0	0	0	100	0	0	0	0	100	0	0	1.031	0	98.969	0	0	0	0	100	0	0	98.395	0	0	1.031	0
26530	A	M	3	None	None	D	99.9	0	0.1	0	0	100	0	0	0	0	100	0	0	0	0	100	0	0	0	0	100	0	0	0	0	1.681	0	98.319	0	0	0.1	0	0	0	0	98.319
26577	C	M	19	None	None	Q	0	0	0	100	0	0	0	0	100	0	0	0	0	100	0	0	0	0	100	0	0	0	0	100	0	0	0	100	0	0	0	0	0	0	0	100
26645	C	M	41	None	None	N	0	0	0	100	0	0	14.316	0	85.684	0	0	0	0	100	0	0	0	0	100	0	0	2.504	0	97.496	0	0	0	0	100	0	0	14.316	0	0	2.504	0
26709	G	M	63	None	None	A	0	0	100	0	0	0	0	100	0	0	0	0	100	0	0	0	0	100	0	0	0	0	100	0	0	100	0	0	0	0	0	0	0	0	0	100
26767	T	M	82	None	None	I	0	100	0	0	0	0	99.8	0	0.2	0	0	99.9	0	0.1	0	0	0	0	100	0	0	100	0	0	0	0	99.265	0	0.735	0	0	0.2	0.1	100	0	0.735
26894	C	M	124	None	None	L	0	0	0	100	0	0	0	0	100	0	0	0	0	100	0	0	0	0	100	0	0	91.791	0	8.209	0	0	0	0	100	0	0	0	0	0	91.791	0
27193	T	None	None	None	None	None	0	100	0	0	0	0	89.389	0	10.611	0	0	100	0	0	0	0	100	0	0	0	0	100	0	0	0	0	100	0	0	0	0	10.611	0	0	0	0
27210	T	ORF6	3	None	None	H	0	100	0	0	0	0	100	0	0	0	0	100	0	0	0	0	100	0	0	0	0	91.163	0	8.837	0	0	100	0	0	0	0	0	0	0	8.837	0
27259	A	ORF6	20	None	None	R	100	0	0	0	0	100	0	0	0	0	100	0	0	0	0	100	0	0	0	0	100	0	0	0	0	0	0	0	100	0	0	0	0	0	0	100
27401	T	ORF7a	3	None	None	I	0	100	0	0	0	0	99.9	0	0.1	0	0	100	0	0	0	0	99.9	0	0.1	0	0	74.816	0	25.184	0	0	100	0	0	0	0	0.1	0	0.1	25.184	0
27638	T	ORF7a	82	None	None	V	0	100	0	0	0	0	99.8	0	0	0.2	0	100	0	0	0	0	0.2	0	99.5	0.3	0	99.705	0	0.147	0.147	0	99.265	0	0.735	0	0	0.2	0	99.5	0.147	0.735
27661	C	ORF7a	90	None	None	Q	0	0	0	100	0	0	0	0	99.8	0.2	0	0.1	0	99.9	0	0	0	0	100	0	0	23.417	0	76.583	0	0	0	0	100	0	0	0.2	0.1	0	23.417	0
27739	C	ORF7a	116	None	None	L	0	0.2	0	99.8	0	0	0	0	100	0	0	0	0	100	0	0.1	7	0	92.9	0	0	0	0	100	0	0	0	0	100	0	0.2	0	0	7	0	0
27752	C	ORF7a	120	None	None	T	0	0.2	0	99.7	0.1	0	0.3	0	99.7	0	0	0	0.1	99.9	0	0	99.8	0	0.2	0	0	0.295	0	99.705	0	0	0	0	100	0	0.2	0.3	0.1	99.8	0.295	0
27807	C	ORF7b	18	None	None	L	0	0	0	100	0	0	0	0	100	0	0	0	0	100	0	0	0	0	100	0	0	0	0.589	99.411	0	0	99.265	0	0.735	0	0	0	0	0	0.589	99.265
27870	G	ORF7b	39	None	None	E	0	0	100	0	0	0	5.506	94.494	0	0	0	0	100	0	0	0	0	100	0	0	0	0	100	0	0	0	0	100	0	0	0	5.506	0	0	0	0
27874	C	ORF7b	40	None	None	T	0	0.4	0	99.6	0	0	0	0	100	0	0	0	0	100	0	0	76.052	0	23.948	0	0	0.147	0	99.853	0	0	0.794	0	99.206	0	0.4	0	0	76.052	0.147	0.794
27972	C	ORF8	27	None	None	Q	0	99.8	0	0.2	0	0	1.202	0	98.798	0	0	0.1	0	99.9	0	0	0.3	0	99.7	0	0.147	0	0	99.853	0	0	0	0	100	0	99.8	1.202	0.1	0.3	0.147	0
27985	A	ORF8	31	None	None	Y	99.9	0	0.1	0	0	100	0	0	0	0	99.9	0	0	0	0.1	74.5	25.4	0.1	0	0	100	0	0	0	0	100	0	0	0	0	0.1	0	0.1	25.4	0	0
28007	T	ORF8	38	None	None	P	0	99.9	0	0	0.1	0	100	0	0	0	0	100	0	0	0	0	58.659	0	41.341	0	0	100	0	0	0	0	100	0	0	0	0.1	0	0	41.341	0	0
28044	G	ORF8	51	None	None	A	0	0	99.9	0	0.1	0	0	99.2	0	0.8	0	0	99.8	0	0.2	0	0	100	0	0	0	6.627	93.225	0	0.147	0	0	100	0	0	0.1	0.8	0.2	0	6.627	0
28048	G	ORF8	52	None	None	R	0	99.7	0.2	0	0.1	0	0.801	98.398	0	0.801	0	0.201	99.599	0	0.201	0	0.1	99.9	0	0	0	0	99.853	0	0.147	0	0	100	0	0	99.7	0.801	0.201	0.1	0.147	0
28075	G	ORF8	61	None	None	C	0	5.8	94.1	0	0.1	0	0	99.2	0	0.8	0	0	99.799	0	0.201	0	0	100	0	0	0	0	99.411	0	0.589	0	0	100	0	0	5.8	0.8	0.201	0	0.589	0
28095	A	ORF8	68	None	None	K	48.297	51.084	0	0	0.619	99.098	0	0.1	0	0.802	99.799	0	0	0	0.201	99.8	0	0	0	0.2	99.411	0	0	0	0.589	100	0	0	0	0	51.084	0.802	0.201	0.2	0.589	0
28111	A	ORF8	73	None	None	Y	0	0	100	0	0	99	0	0.2	0	0.8	99.6	0	0.2	0	0.2	99.9	0	0	0	0.1	99.409	0	0	0	0.591	100	0	0	0	0	100	0.8	0.2	0.1	0.591	0
28167	G	ORF8	92	None	None	E	0	0	100	0	0	0	0	100	0	0	98.7	0	1.1	0	0.2	0	0	100	0	0	0	0	100	0	0	0	0	100	0	0	0	0	98.7	0	0	0
28248	G	ORF8	119	None	None	D	0.1	0	99.9	0	0	0	0	100	0	0	0	0	99.7	0	0.3	0	0.1	14.214	0	85.686	0	0.147	99.853	0	0	0	0	98.529	0	1.471	0.1	0	0.3	85.686	0.147	1.471
28249	A	ORF8	119	None	None	D	100	0	0	0	0	100	0	0	0	0	99.7	0	0	0	0.3	14.1	0.1	0	0	85.8	100	0	0	0	0	98.529	0	0	0	1.471	0	0	0.3	85.8	0	1.471
28250	T	ORF8	119	None	None	D	0	100	0	0	0	0	100	0	0	0	0	99.7	0	0	0.3	0	14.2	0	0	85.8	0	100	0	0	0	0	98.529	0	0	1.471	0	0	0.3	85.8	0	1.471
28251	T	ORF8	120	None	None	F	0	99.4	0.4	0.2	0	0	94.695	5.305	0	0	0	99.7	0	0	0.3	0	14.214	0	0	85.786	0	96.903	1.917	1.18	0	0	98.529	0	0	1.471	0.4	5.305	0.3	85.786	1.917	1.471
28252	T	ORF8	120	None	None	F	0	100	0	0	0	0	99.8	0	0	0.2	0	99.7	0	0	0.3	0	14.114	0	0	85.886	0	100	0	0	0	0	98.529	0	0	1.471	0	0.2	0.3	85.886	0	1.471
28253	C	ORF8	120	None	None	F	0	0.501	0	99.499	0	0	99.194	0	0.504	0.302	0	0.4	0	99.3	0.3	0.701	13.226	0	0.2	85.872	0	98.525	1.18	0.295	0	1.471	0	0	98.529	0	0.501	99.194	0.4	85.872	98.525	1.471
28254	A	ORF8	121	None	None	I	99.199	0	0	0.4	0.4	77.232	0	0	22.367	0.401	99.6	0	0	0.1	0.3	99.5	0	0	0.4	0.1	94.1	1.18	0	4.72	0	99.265	0	0	0	0.735	0.4	22.367	0.3	0.4	4.72	0.735
28271	A	None	None	None	None	None	2.326	0	0	0	97.674	100	0	0	0	0	99.9	0.1	0	0	0	1.9	0	0	0	98.1	0	99.853	0	0	0.147	2.963	97.037	0	0	0	97.674	0	0.1	98.1	99.853	97.037
28280	G	N	3	None	None	D	0	0	0.807	99.193	0	0	0	99.9	0.1	0	0	0	100	0	0	0	0	100	0	0	0	0	100	0	0	0	0	100	0	0	99.193	0.1	0	0	0	0
28281	A	N	3	None	None	D	0.807	99.193	0	0	0	99.9	0.1	0	0	0	100	0	0	0	0	100	0	0	0	0	100	0	0	0	0	100	0	0	0	0	99.193	0.1	0	0	0	0
28282	T	N	3	None	None	D	99.496	0.504	0	0	0	0.1	99.9	0	0	0	0	100	0	0	0	0	100	0	0	0	0	100	0	0	0	0	100	0	0	0	99.496	0.1	0	0	0	0
28291	C	N	6	None	None	P	0	0.3	0	99.7	0	0	0.5	0	99.5	0	0	0.3	0	99.7	0	0	0.3	0	99.7	0	0	0	0	100	0	0	6.618	0	93.382	0	0.3	0.5	0.3	0.3	0	6.618
28310	C	N	13	None	None	P	0	0.1	0	99.9	0	0.3	14.4	0	85.3	0	0	0	0	100	0	0	0	0	100	0	0	1.032	0	98.968	0	0	0	0	100	0	0.1	14.4	0	0	1.032	0
28311	C	N	13	None	None	P	0	0	0	100	0	0	0.2	0	99.8	0	0	0.3	0	99.7	0	0	0	0	100	0	0	99.705	0	0.295	0	0	97.037	0	2.963	0	0	0.2	0.3	0	99.705	97.037
28363	A	N	30	None	None	G	100	0	0	0	0	100	0	0	0	0	100	0	0	0	0	100	0	0	0	0	100	0	0	0	0	2.222	97.778	0	0	0	0	0	0	0	0	97.778
28364	G	N	31	None	None	E	0	0	100	0	0	0	0	100	0	0	0	0	100	0	0	0	0	100	0	0	0	0	100	0	0	0	0	2.222	0	97.778	0	0	0	0	0	97.778
28365	A	N	31	None	None	E	100	0	0	0	0	99.9	0	0	0.1	0	100	0	0	0	0	100	0	0	0	0	100	0	0	0	0	1.493	0	0	0	98.507	0	0.1	0	0	0	98.507
28366	A	N	31	None	None	E	100	0	0	0	0	99.7	0	0.3	0	0	100	0	0	0	0	100	0	0	0	0	100	0	0	0	0	1.493	0	0	0	98.507	0	0.3	0	0	0	98.507
28367	C	N	32	None	None	R	0	0	0	100	0	0	0	0	100	0	0	0	0	100	0	0	0	0	100	0	0	0	0	100	0	0	0	0	1.493	98.507	0	0	0	0	0	98.507
28368	G	N	32	None	None	R	0	0	100	0	0	0.2	0	99.8	0	0	0	0	100	0	0	0	0	100	0	0	0	0	100	0	0	0	0	1.493	0	98.507	0	0.2	0	0	0	98.507
28369	C	N	32	None	None	R	0	0	0	100	0	0	0	0	100	0	0	0	0	100	0	0	0	0	100	0	0	0	0	100	0	0	0	0	1.493	98.507	0	0	0	0	0	98.507
28370	A	N	33	None	None	S	100	0	0	0	0	100	0	0	0	0	100	0	0	0	0	100	0	0	0	0	100	0	0	0	0	2.222	0	0	0	97.778	0	0	0	0	0	97.778
28371	G	N	33	None	None	S	0.1	0	99.9	0	0	0	0	100	0	0	0	0	100	0	0	0	0	100	0	0	0	0	100	0	0	0	0	2.941	0	97.059	0.1	0	0	0	0	97.059
28372	T	N	33	None	None	S	0	100	0	0	0	0	100	0	0	0	0	100	0	0	0	0	100	0	0	0	0	100	0	0	0	0	2.941	0	0	97.059	0	0	0	0	0	97.059
28432	C	N	53	None	None	F	0	0.1	0	99.9	0	0	0.1	0	99.9	0	0	0	0	100	0	0	26.5	0	73.5	0	0	0	0	100	0	0	0	0	100	0	0.1	0.1	0	26.5	0	0
28435	C	N	54	None	None	T	0	0	0	100	0	0	0	0	100	0	0	0.4	0	99.6	0	0.1	0.1	0	99.8	0	0	9.573	0	90.427	0	0	0	0	100	0	0	0	0.4	0.1	9.573	0
28461	A	N	63	None	None	D	100	0	0	0	0	100	0	0	0	0	99.9	0	0.1	0	0	0.301	0	99.699	0	0	100	0	0	0	0	97.794	0	2.206	0	0	0	0	0.1	99.699	0	2.206
28512	C	N	80	None	None	P	0	0	0	100	0	0	0.1	0	99.9	0	0	0	99.6	0.4	0	0.1	0	0	99.9	0	0	0	0	100	0	0	0	0	100	0	0	0.1	99.6	0.1	0	0
28849	C	N	192	None	None	N	0	0	0	100	0	0	0	0	100	0	0	0	0	100	0	0	0	0	100	0	0	31.664	0	68.336	0	0	0	0	100	0	0	0	0	0	31.664	0
28877	A	N	202	None	None	S	97.598	2.402	0	0	0	100	0	0	0	0	0.704	99.296	0	0	0	100	0	0	0	0	100	0	0	0	0	100	0	0	0	0	2.402	0	99.296	0	0	0
28878	G	N	202	None	None	S	0	0	97.598	2.402	0	0	0	100	0	0	0	0	1.01	98.687	0.303	0	0	100	0	0	0	0	100	0	0	0	0	100	0	0	2.402	0	98.687	0	0	0
28881	G	N	203	None	None	R	99.499	0	0.501	0	0	0.2	0	99.8	0	0	98.586	0.101	0.606	0	0.707	0	99.9	0	0	0.1	100	0	0	0	0	98.529	0.735	0.735	0	0	99.499	0.2	98.586	99.9	100	98.529
28882	G	N	203	None	None	R	99.499	0	0.501	0	0	0.2	0	99.8	0	0	98.586	0	0.707	0	0.707	0	0.1	99.8	0	0.1	100	0	0	0	0	98.529	0	1.471	0	0	99.499	0.2	98.586	0.1	100	98.529
28883	G	N	204	None	None	G	0	0	0.501	99.499	0	0	0	99.8	0.2	0	0	0	0.403	98.891	0.706	0.1	0	99.8	0	0.1	0	0	0	100	0	0	0	1.471	98.529	0	99.499	0.2	98.891	0.1	100	98.529
28884	G	N	204	None	None	G	0	0	85.3	14.7	0	0	0	99.9	0.1	0	0	0.1	99.3	0	0.6	0	0	99.9	0	0.1	0	0	100	0	0	0	0	100	0	0	14.7	0.1	0.6	0.1	0	0
28887	C	N	205	None	None	T	0	0	0	100	0	0	99.499	0	0.501	0	0	0.1	0	99.3	0.6	0	0	0	99.9	0.1	0	0.147	0	99.853	0	0	0	0	100	0	0	99.499	0.6	0.1	0.147	0
28913	G	N	214	None	None	G	0	0	100	0	0	0	0	100	0	0	0	0	100	0	0	0	0	100	0	0	0	99.558	0.442	0	0	0	0	100	0	0	0	0	0	0	99.558	0
28916	G	N	215	None	None	G	0	0	100	0	0	0	0	100	0	0	0	0.1	99.9	0	0	0	75.776	24.224	0	0	0	0	100	0	0	0	1.481	98.519	0	0	0	0	0.1	75.776	0	1.481
28977	C	N	235	None	None	S	0	99.9	0	0.1	0	0	0.701	0	99.299	0	0	0	0	100	0	0	0	0	100	0	0	0.147	0	99.853	0	0	0	0	100	0	99.9	0.701	0	0	0.147	0
29311	C	N	346	None	None	F	0	0.201	0	99.799	0	0	0	0	100	0	0	0.102	0	99.898	0	0	0.3	0	99.7	0	0	99.703	0	0.297	0	0	0	0	100	0	0.201	0	0.102	0.3	99.703	0
29358	C	N	362	None	None	T	0	0.1	0	99.9	0	0	6.118	0	93.882	0	0	0	0	100	0	0	0.8	0	99.2	0	0	0.149	0	99.851	0	0	0	0	100	0	0.1	6.118	0	0.8	0.149	0
29370	C	N	366	None	None	T	0	0.1	0	99.9	0	0	0.6	0	99.4	0	0	0	0	100	0	0	0	0	100	0	0	79.514	0	20.486	0	0	0	0	100	0	0.1	0.6	0	0	79.514	0
29402	G	N	377	None	None	D	0	0.1	99.9	0	0	0	0	100	0	0	0	3.9	96.1	0	0	0	99.7	0.3	0	0	0	0.149	99.851	0	0	0	0.735	99.265	0	0	0.1	0	3.9	99.7	0.149	0.735
29477	G	N	402	None	None	D	0	0	100	0	0	0	0	100	0	0	0	6.8	93.2	0	0	0	0	99.9	0	0.1	0	0	100	0	0	0	0	100	0	0	0	0	6.8	0.1	0	0
29511	G	N	413	None	None	S	0	0.501	99.499	0	0	0	0	100	0	0	0	6.6	93.4	0	0	0	0.2	99.7	0	0.1	0	0	99.853	0	0.147	0	0	100	0	0	0.501	0	6.6	0.2	0.147	0
29668	C	ORF10	37	None	None	L	0	0	0	98.7	1.3	0	0.1	0	99.2	0.7	0	0	0	95.2	4.8	0	0	0	94.595	5.405	0	0	0	98.527	1.473	0	0	0	100	0	1.3	0.7	4.8	5.405	1.473	0
29669	A	ORF10	38	None	None	T	98.7	0	0	0	1.3	99.3	0	0	0	0.7	95.2	0	0	0	4.8	94.6	0	0	0	5.4	98.527	0	0	0	1.473	100	0	0	0	0	1.3	0.7	4.8	5.4	1.473	0
29670	C	ORF10	38	None	None	T	0	0	0	98.7	1.3	0	0	0	99.3	0.7	0	0	0	95.2	4.8	0	0	0	94.6	5.4	0	0.295	0	98.233	1.473	0	0	0	100	0	1.3	0.7	4.8	5.4	1.473	0
29671	A	ORF10	38	None	None	T	98.7	0	0	0	1.3	99.3	0	0	0	0.7	95.2	0	0	0	4.8	94.6	0	0	0	5.4	98.527	0	0	0	1.473	100	0	0	0	0	1.3	0.7	4.8	5.4	1.473	0
29672	T	ORF10	39	None	None	*	0	98.7	0	0	1.3	0	99.3	0	0	0.7	0	95.2	0	0	4.8	0	94.6	0	0	5.4	0	98.527	0	0	1.473	0	100	0	0	0	1.3	0.7	4.8	5.4	1.473	0
29673	A	ORF10	39	None	None	*	98.7	0	0	0	1.3	99.3	0	0	0	0.7	95.2	0	0	0	4.8	94.6	0	0	0	5.4	98.527	0	0	0	1.473	100	0	0	0	0	1.3	0.7	4.8	5.4	1.473	0
29674	G	ORF10	39	None	None	*	0	0	98.7	0	1.3	0	0	99.3	0	0.7	0	0	95.2	0	4.8	0	0	94.6	0	5.4	0	0	98.527	0	1.473	0	0	100	0	0	1.3	0.7	4.8	5.4	1.473	0

## Sheet: 3_Aminoacid_substitutions
Sort by genomic position	Sort GDA	ORF	ORF_aa_pos	Wuhan_ORF_aa	Alpha	Beta	Gamma	Delta	Lambda	Omicron	Omicron 2 (BA.2)	Mature_pep	Mature_pep_aa_pos	>50% frequency in any VOC	Absent in other Sarbecoviruses	>50% frequency in a VOC and absent in other Sarbecoviruses	nonSarbecovirus_AAS_trend	vanDopr_2020	Rochman_et_al_2021_100_Recurrent_mutations
3	1	ORF1ab	265	T	X	I:99.2	X	X	X	X	X	nsp2	85	1	1	1	Stable	YES	No
8	2	ORF1ab	856	K	X	X	X	X	X	R:99.26	X	nsp3	38	1	1	1	Stable	No	No
12	3	ORF1ab	1246	T	X	X	X	X	I:98.82	X	X	nsp3	428	1	1	1	Stable	No	No
17	4	ORF1ab	1655	K	X	N:98.59	X	X	X	X	X	nsp3	837	1	1	1	Stable	No	YES
18	5	ORF1ab	1708	A	D:100.0	X	X	X	X	X	X	nsp3	890	1	1	1	Stable	No	No
30	6	ORF1ab	2287	P	X	X	X	S:75.43	S:97.94	X	X	nsp3	1469	1	1	1	21A_increases;21I_wildtype;21J_stable;Lambda_stable	No	No
31	7	ORF1ab	2387	F	X	X	X	X	V:98.82	X	X	nsp3	1569	1	1	1	Stable	No	No
34	8	ORF1ab	2710	A	X	X	X	X	X	T:99.25	X	nsp3	1892	1	1	1	Stable	No	No
36	9	ORF1ab	2930	V	X	X	X	L:75.75	X	X	X	nsp4	167	1	1	1	21A_wildtype;21I_wildtype;21J_stable	No	No
41	10	ORF1ab	3201	L	X	X	X	X	P:99.56	X	F:99.0	nsp4	438	1	1	1	Stable	No	No
43	11	ORF1ab	3255	T	X	X	X	I:76.13	I:99.71	I:100.0	I:100.0	nsp4	492	1	1	1	21A_wildtype;21I_wildtype;21J_stable;Lambda_stable;Omicron_stable	No	No
44	12	ORF1ab	3278	G	X	X	X	X	S:99.7	X	X	3C-like proteinase	15	1	1	1	Stable	YES	YES
46	13	ORF1ab	3395	P	X	X	X	X	X	H:100.0	H:100.0	3C-like proteinase	132	1	1	1	Stable	No	No
49	14	ORF1ab	3646	T	X	X	X	A:75.98	X	X	X	nsp6	77	1	1	1	21A_increasing;21I_stable;21J_stable	No	No
56	15	ORF1ab	4715	P	L:99.5	L:88.69	L:99.9	L:99.7	L:99.71	L:100.0	L:100.0	nsp12	323	1	1	1	Alpha_stable;Beta_stable;Gamma_stable;Delta_stable;Lambda_stable;Omicron_stable	YES	YES
57	16	ORF1ab	5063	G	X	X	X	S:86.69	X	X	X	nsp12	671	1	1	1	Stable	No	No
59	17	ORF1ab	5401	P	X	X	X	L:86.67	X	X	X	nsp13	77	1	1	1	Stable	No	No
61	18	ORF1ab	5665	E	X	X	D:98.8	X	X	X	X	nsp13	341	1	1	1	Stable	No	No
65	19	ORF1ab	5967	I	X	X	X	X	X	V:100.0	V:100.0	nsp14	42	1	1	1	Stable	No	No
66	20	ORF1ab	6319	A	X	X	X	V:76.15	X	X	X	nsp14	394	1	1	1	Stable	No	No
72	21	S	19	T	X	X	X	R:100.0	X	X	I:99.9	None	None	1	1	1	Stable	No	No
75	22	S	26	P	X	X	S:99.8	X	X	X	X	None	None	1	1	1	Stable	No	No
76	23	S	67	A	X	X	X	X	X	V:99.26	X	None	None	1	1	1	Stable	No	No
80	24	S	80	D	X	A:98.9	X	X	X	X	X	None	None	1	1	1	Stable	No	YES
82	25	S	138	D	X	X	Y:99.0	X	X	X	X	None	None	1	1	1	Stable	No	No
83	26	S	142	G	X	X	X	D:94.58	X	D:99.26	D:99.4	None	None	1	1	1	Delta_stable;Omicron_stable	No	No
85	27	S	190	R	X	X	S:99.3	X	X	X	X	None	None	1	1	1	Stable	No	No
86	28	S	211	N	X	X	X	X	X	I:97.79	X	None	None	1	1	1	Stable	No	No
89	29	S	246	R	X	X	X	X	N:97.55	X	X	None	None	1	1	1	Stable	No	No
92	30	S	371	S	X	X	X	X	X	L:98.5	F:100.0	None	None	1	1	1	Stable	No	No
93	31	S	373	S	X	X	X	X	X	P:99.25	P:100.0	None	None	1	1	1	Stable	No	No
99	32	S	417	K	X	N:98.16	T:100.0	X	X	N:97.69	N:99.9	None	None	1	1	1	Beta_Stable;Gamma_stable;Omicron_stable	No	No
102	33	S	452	L	X	X	X	R:99.9	Q:99.56	X	X	None	None	1	1	1	Delta_stable;Lambda_stable	No	No
105	34	S	484	E	X	K:98.27	K:100.0	X	X	A:97.78	A:100.0	None	None	1	1	1	Beta_Stable;Gamma_stable;Omicron_stable	No	No
108	35	S	496	G	X	X	X	X	X	S:93.23	X	None	None	1	1	1	Stable	No	No
109	36	S	498	Q	X	X	X	X	X	R:94.03	R:100.0	None	None	1	1	1	Stable	No	No
110	37	S	501	N	Y:99.8	Y:98.99	Y:100.0	X	X	Y:95.56	Y:100.0	None	None	1	1	1	Alpha_stable;Beta_Stable;Gamma_stable;Omicron_stable	No	YES
113	38	S	570	A	D:99.9	X	X	X	X	X	X	None	None	1	1	1	Stable	No	No
114	39	S	614	D	G:99.9	G:99.9	G:100.0	G:100.0	G:100.0	G:100.0	G:100.0	None	None	1	1	1	Alpha_stable;Beta_Stable;Gamma_stable;Delta_stable;Lambda_stable;Omicron_stable	YES	YES
120	40	S	701	A	X	V:98.1	X	X	X	X	X	None	None	1	1	1	Stable	No	No
122	41	S	716	T	I:100.0	X	X	X	X	X	X	None	None	1	1	1	Stable	No	No
123	42	S	764	N	X	X	X	X	X	K:98.53	K:100.0	None	None	1	1	1	Stable	No	No
124	43	S	796	D	X	X	X	X	X	Y:98.53	Y:100.0	None	None	1	1	1	Stable	No	No
125	44	S	856	N	X	X	X	X	X	K:97.79	X	None	None	1	1	1	Stable	No	No
126	45	S	859	T	X	X	X	X	N:99.71	X	X	None	None	1	1	1	Stable	No	No
128	46	S	950	D	X	X	X	N:99.2	X	X	X	None	None	1	1	1	Stable	No	No
129	47	S	954	Q	X	X	X	X	X	H:98.53	H:100.0	None	None	1	1	1	Stable	No	No
130	48	S	969	N	X	X	X	X	X	K:98.53	K:100.0	None	None	1	1	1	Stable	No	No
131	49	S	981	L	X	X	X	X	X	F:97.79	X	None	None	1	1	1	Stable	No	No
132	50	S	982	S	A:99.9	X	X	X	X	X	X	None	None	1	1	1	Stable	No	No
133	51	S	1027	T	X	X	I:98.1	X	X	X	X	None	None	1	1	1	Stable	No	No
134	52	S	1118	D	H:99.8	X	X	X	X	X	X	None	None	1	1	1	Stable	No	No
135	53	S	1176	V	X	X	F:98.8	X	X	X	X	None	None	1	1	1	Stable	No	YES
137	54	ORF3a	26	S	X	X	X	L:100.0	X	X	X	None	None	1	1	1	Stable	No	No
141	55	ORF3a	171	S	X	L:98.75	X	X	X	X	X	None	None	1	1	1	Stable	No	No
143	56	ORF3a	253	S	X	X	P:99.7	X	X	X	X	None	None	1	1	1	Stable	No	No
145	57	E	9	T	X	X	X	X	X	I:100.0	I:100.0	None	None	1	1	1	Stable	No	No
148	58	M	19	Q	X	X	X	X	X	E:100.0	E:77.9	None	None	1	1	1	Stable	No	No
149	59	M	63	A	X	X	X	X	X	T:100.0	T:100.0	None	None	1	1	1	Stable	No	No
150	60	M	82	I	X	X	X	T:100.0	X	X	X	None	None	1	1	1	Stable	No	No
153	61	ORF7a	82	V	X	X	X	A:99.5	X	X	X	None	None	1	1	1	Stable	No	No
168	62	N	3	D	L:99.19	X	X	X	X	X	X	None	None	1	1	1	Stable	No	No
169	63	N	13	P	X	S:14.4	X	X	L:98.53	L:97.04	L:100.0	None	None	1	1	1	Lambda_stable;Omicron_stable	YES	No
172	64	N	203	R	K:98.0	X	K:99.29	M:99.8	K:100.0	K:98.53	K:100.0	None	None	1	1	1	Alpha_stable;Gamma_stable;Delta_stable;Lambda_stable;Omicron_stable	YES	YES
173	65	N	204	G	R:84.78	X	R:99.49	X	R:100.0	R:98.53	R:100.0	None	None	1	1	1	Alpha_stable;Gamma_stable;Lambda_stable;Omicron_stable	YES	YES
175	66	N	214	G	X	X	X	X	C:99.41	X	X	None	None	1	1	1	Stable	No	No
176	67	N	215	G	X	X	X	C:75.58	X	X	X	None	None	1	1	1	21A_increasing;21I_stable;21J_stable	No	No
177	68	N	235	S	F:99.8	X	X	X	X	X	X	None	None	1	1	1	Stable	No	No
180	69	N	377	D	X	X	X	Y:99.7	X	X	X	None	None	1	1	1	Stable	No	YES
4	70	ORF1ab	309	P	X	X	S:12.8	L:20.22	X	X	X	nsp2	129	0	1	0		No	No
7	71	ORF1ab	855	E	X	D:5.21	X	X	X	X	X	nsp3	37	0	1	0		No	No
11	72	ORF1ab	1234	A	X	V:5.2	X	X	X	X	X	nsp3	416	0	1	0		No	No
15	73	ORF1ab	1612	S	X	L:18.5	X	X	X	X	X	nsp3	794	0	1	0		No	No
16	74	ORF1ab	1640	P	X	X	X	L:23.95	X	X	X	nsp3	822	0	1	0		No	No
21	75	ORF1ab	1887	V	X	X	X	X	X	I:12.5	X	nsp3	1069	0	1	0		No	No
22	76	ORF1ab	1921	P	X	X	X	Q:12.12	X	X	X	nsp3	1103	0	1	0		No	No
26	77	ORF1ab	2121	T	X	X	I:12.3	X	X	X	X	nsp3	1303	0	1	0		No	No
27	78	ORF1ab	2166	T	X	X	I:12.7	X	X	X	X	nsp3	1348	0	1	0		No	No
32	79	ORF1ab	2554	A	X	X	X	V:9.73	X	X	X	nsp3	1736	0	1	0		No	No
33	80	ORF1ab	2593	A	X	V:7.1	X	X	X	X	X	nsp3	1775	0	1	0		No	No
37	81	ORF1ab	2980	D	X	X	X	N:13.2	X	X	X	nsp4	217	0	1	0		No	No
38	82	ORF1ab	3027	L	X	F:7.5	X	X	X	X	F:100.0	nsp4	264	0	1	0		No	No
40	83	ORF1ab	3138	F	X	X	X	S:13.21	X	X	X	nsp4	375	0	1	0		No	No
42	84	ORF1ab	3209	A	X	X	X	V:11.12	X	X	X	nsp4	446	0	1	0		No	No
48	85	ORF1ab	3580	H	X	X	X	Q:13.1	X	X	X	nsp6	11	0	1	0		No	No
50	86	ORF1ab	3718	V	X	X	X	A:10.91	X	X	X	nsp6	149	0	1	0		No	YES
52	87	ORF1ab	3829	L	F:5.5	X	X	X	X	X	X	nsp6	260	0	1	0		No	No
53	88	ORF1ab	3966	Q	R:13.1	X	X	X	X	X	X	nsp8	24	0	1	0		No	No
54	89	ORF1ab	4584	F	X	X	X	V:10.33	X	X	X	nsp12	192	0	1	0		No	No
55	90	ORF1ab	4619	P	L:26.7	X	X	X	X	X	X	nsp12	227	0	1	0		No	No
58	91	ORF1ab	5214	Q	X	H:8.5	X	X	X	X	X	nsp12	822	0	1	0		No	No
60	92	ORF1ab	5620	A	X	X	X	S:41.74	X	X	X	nsp13	296	0	1	0		No	YES
63	93	ORF1ab	5784	K	R:23.1	X	X	X	X	X	X	nsp13	460	0	1	0		No	YES
64	94	ORF1ab	5912	T	X	I:10.7	X	X	X	X	X	nsp13	588	0	1	0		No	No
67	95	ORF1ab	6376	P	S:8.02	X	X	X	X	X	X	nsp14	451	0	1	0		No	No
96	96	S	384	P	X	L:5.9	X	X	X	X	X	None	None	0	1	0		No	No
121	97	S	714	I	X	X	X	X	V:6.47	X	X	None	None	0	1	0		No	No
127	98	S	899	A	X	S:7.4	X	X	X	X	X	None	None	0	1	0		No	No
136	99	S	1191	K	N:10.6	X	X	X	X	X	X	None	None	0	1	0		No	No
140	100	ORF3a	131	W	X	L:11.61	X	X	X	X	X	None	None	0	1	0		No	YES
144	101	ORF3a	254	G	X	*:11.2	X	X	X	X	X	None	None	0	1	0		YES	No
152	102	ORF7a	3	I	X	X	X	X	T:25.15	X	X	None	None	0	1	0		No	No
154	103	ORF7a	90	Q	X	X	X	X	*:23.38	X	X	None	None	0	1	0		No	No
181	104	N	402	D	X	X	Y:6.8	X	X	X	X	None	None	0	1	0		No	No
182	105	N	413	S	X	X	I:6.6	X	X	X	R:99.9	None	None	0	1	0		No	No
1	106	ORF1ab	78	T	X	X	A:6.61	X	X	X	X	nsp1	78	0	0	0		No	No
5	107	ORF1ab	649	V	X	F:8.5	X	X	X	X	X	nsp2	469	0	0	0		No	No
9	108	ORF1ab	1001	T	I:99.9	X	X	X	X	X	X	nsp3	183	1	0	0		No	No
10	109	ORF1ab	1188	S	X	X	L:99.6	X	X	X	X	nsp3	370	1	0	0		No	No
13	110	ORF1ab	1306	A	X	X	X	S:76.08	X	X	X	nsp3	488	1	0	0		No	No
19	111	ORF1ab	1795	K	X	X	Q:99.9	X	X	X	X	nsp3	977	1	0	0		No	No
20	112	ORF1ab	1822	T	X	X	X	X	X	I:5.15	X	nsp3	1004	0	0	0		No	No
23	113	ORF1ab	2001	A	X	X	T:6.6	X	X	X	X	nsp3	1183	0	0	0		No	No
24	114	ORF1ab	2046	P	X	X	X	L:75.83	X	X	X	nsp3	1228	1	0	0		No	No
25	115	ORF1ab	2084	L	X	X	X	X	X	I:99.26	X	nsp3	1266	1	0	0		No	No
28	116	ORF1ab	2230	I	T:99.6	X	X	X	X	X	X	nsp3	1412	1	0	0		No	No
29	117	ORF1ab	2259	M	I:13.3	X	X	X	X	X	X	nsp3	1441	0	0	0		No	No
35	118	ORF1ab	2786	I	X	X	T:6.6	X	X	X	X	nsp4	23	0	0	0		No	No
45	119	ORF1ab	3353	K	X	R:98.59	X	X	X	X	X	3C-like proteinase	90	1	0	0		YES	YES
47	120	ORF1ab	3573	K	X	X	R:37.3	X	X	X	X	nsp6	4	0	0	0		No	No
51	121	ORF1ab	3758	I	X	X	X	X	X	V:99.26	X	nsp6	189	1	0	0		No	No
69	122	ORF1ab	6711	K	X	X	X	R:13.2	X	X	X	nsp15	259	0	0	0		No	No
70	123	ORF1ab	6958	K	R:10.9	X	X	X	X	X	X	nsp16	160	0	0	0		YES	YES
71	124	S	18	L	X	F:44.69	F:99.6	X	X	X	X	None	None	1	0	0		No	No
73	125	S	20	T	X	X	N:98.8	X	X	X	X	None	None	1	0	0		No	No
77	126	S	75	G	X	X	X	X	V:97.92	X	X	None	None	1	0	0		No	No
78	127	S	76	T	X	X	X	X	I:98.23	X	X	None	None	1	0	0		No	No
79	128	S	77	K	X	X	X	T:13.3	X	X	X	None	None	0	0	0		No	No
81	129	S	95	T	X	X	X	I:57.1	X	I:97.76	X	None	None	1	0	0		No	No
84	130	S	156	E	X	X	X	G:98.9	X	X	X	None	None	1	0	0		No	No
88	131	S	215	D	X	G:98.29	X	X	X	X	X	None	None	1	0	0		No	No
90	132	S	339	G	X	X	X	X	X	D:99.26	D:100.0	None	None	1	0	0		No	No
91	133	S	346	R	X	X	X	X	X	K:9.63	X	None	None	0	0	0		No	No
94	134	S	375	S	X	X	X	X	X	F:98.52	F:100.0	None	None	1	0	0		No	No
100	135	S	440	N	X	X	X	X	X	K:98.4	K:99.6	None	None	1	0	0		No	No
101	136	S	446	G	X	X	X	X	X	S:98.43	X	None	None	1	0	0		No	No
103	137	S	477	S	X	X	X	X	X	N:98.51	N:100.0	None	None	1	0	0		No	YES
104	138	S	478	T	X	X	X	K:99.9	X	K:98.53	K:100.0	None	None	1	0	0		No	No
106	139	S	490	F	X	X	X	X	S:99.71	X	X	None	None	1	0	0		No	No
107	140	S	493	Q	X	X	X	X	X	R:98.51	R:100.0	None	None	1	0	0		No	No
111	141	S	505	Y	X	X	X	X	X	H:94.12	H:99.9	None	None	1	0	0		No	No
112	142	S	547	T	X	X	X	X	X	K:99.26	X	None	None	1	0	0		No	No
115	143	S	655	H	X	X	Y:99.9	X	X	Y:100.0	Y:100.0	None	None	1	0	0		No	No
116	144	S	675	Q	X	X	X	X	H:11.47	X	X	None	None	0	0	0		YES	No
117	145	S	679	N	X	X	X	X	X	K:99.26	K:100.0	None	None	1	0	0		No	No
118	146	S	681	P	H:99.8	X	X	R:99.8	X	H:100.0	H:100.0	None	None	1	0	0		No	No
119	147	S	688	A	X	X	V:12.8	X	X	X	X	None	None	0	0	0		No	No
138	148	ORF3a	57	Q	X	H:97.68	X	X	X	X	X	None	None	1	0	0		YES	YES
146	149	E	71	P	X	L:98.4	X	X	X	X	X	None	None	1	0	0		No	No
147	150	M	3	D	X	X	X	X	X	G:98.32	X	None	None	1	0	0		YES	YES
155	151	ORF7a	116	L	X	X	X	F:7.0	X	X	X	None	None	0	0	0		No	No
156	152	ORF7a	120	T	X	X	X	I:99.8	X	X	X	None	None	1	0	0		No	No
157	153	ORF7b	39	E	X	*:5.51	X	X	X	X	X	None	None	0	0	0		No	No
158	154	ORF7b	40	T	X	X	X	I:76.05	X	X	X	None	None	1	0	0		No	No
159	155	ORF8	27	Q	*:99.8	X	X	X	X	X	X	None	None	1	0	0		No	No
160	156	ORF8	31	Y	X	X	X	F:25.4	X	X	X	None	None	0	0	0		No	No
161	157	ORF8	51	A	X	X	X	X	S:6.63	X	X	None	None	0	0	0		No	No
162	158	ORF8	52	R	I:99.7	X	X	X	X	X	X	None	None	1	0	0		No	YES
163	159	ORF8	61	C	F:5.81	X	X	X	X	X	X	None	None	0	0	0		No	No
164	160	ORF8	68	K	*:51.4	X	X	X	X	X	X	None	None	1	0	0		No	No
165	161	ORF8	73	Y	C:99.9	X	X	X	X	X	X	None	None	1	0	0		No	No
166	162	ORF8	92	E	X	X	K:98.9	X	X	X	X	None	None	1	0	0		No	YES
167	163	ORF8	121	I	X	L:22.43	X	X	L:4.71	X	X	None	None	0	0	0		No	No
170	164	N	63	D	X	X	X	G:99.7	X	X	X	None	None	1	0	0		No	No
171	165	N	80	P	X	X	R:99.6	X	X	X	X	None	None	1	0	0		No	No
174	166	N	205	T	X	I:99.5	X	X	X	X	X	None	None	1	0	0		YES	No
178	167	N	362	T	X	I:6.12	X	X	X	X	X	None	None	0	0	0		No	No
179	168	N	366	T	X	X	X	X	I:79.39	X	X	None	None	1	0	0		No	No
2	X	ORF1ab	135	S	X	X	X	X	X	X	R:100.0	nsp1	135	X	X	X	X	X	X
6	X	ORF1ab	842	T	X	X	X	X	X	X	I:100.0	nsp3	24	X	X	X	X	X	X
14	X	ORF1ab	1307	G	X	X	X	X	X	X	S:100.0	nsp3	489	X	X	X	X	X	X
39	X	ORF1ab	3090	T	X	X	X	X	X	X	I:100.0	nsp4	327	X	X	X	X	X	X
62	X	ORF1ab	5716	R	X	X	X	X	X	X	C:100.0	nsp13	392	X	X	X	X	X	X
68	X	ORF1ab	6564	T	X	X	X	X	X	X	I:100.0	nsp15	112	X	X	X	X	X	X
74	X	S	24	L	X	X	X	X	X	X	S:86.8	None	None	X	X	X	X	X	X
87	X	S	213	V	X	X	X	X	X	X	G:100.0	None	None	X	X	X	X	X	X
95	X	S	376	T	X	X	X	X	X	X	A:100.0	None	None	X	X	X	X	X	X
97	X	S	405	D	X	X	X	X	X	X	N:100.0	None	None	X	X	X	X	X	X
98	X	S	408	R	X	X	X	X	X	X	S:99.9	None	None	X	X	X	X	X	X
139	X	ORF3a	78	H	X	X	X	X	X	X	Y:26.0	None	None	X	X	X	X	X	X
142	X	ORF3a	223	T	X	X	X	X	X	X	I:100.0	None	None	X	X	X	X	X	X
151	X	ORF6	61	D	X	X	X	X	X	X	L:99.5	None	None	X	X	X	X	X	X

## Sheet: 4_avg_dNdS_each_lineage
Lineage	Peptide	avg-dN vs Wuhan	avg-dS vs Wuhan	avg-dN/avg-dS	avg-dN vs Wuhan std	avg-dS vs Wuhan std	avg-dN vs Ancestor	avg-dS vs Ancestor	avg-dN vs Ancestor std	avg-dS vs Ancestor std	Number of sequences
Alpha	ORF1a	0.000467948	0.00157865	0.296423	0.000122907	0.00044469	0.000168186	0.00057265	0.000122457	0.000447403	181270
Alpha	ORF1b	0.000362971	0.00222619	0.163046	0.000158299	0.000537767	0.000291516	0.00052413	0.000143198	0.000534484	181270
Alpha	Spike	0.0023773	0.00197826	1.20171	0.000244556	0.000811763	0.000168258	0.000332946	0.000237754	0.000647965	181270
Beta	ORF1a	0.000473848	0.00110583	0.428499	0.000134013	0.000458529	0.000174694	0.000514675	0.000133578	0.000454141	1063
Beta	ORF1b	0.000268015	0.000496519	0.539788	9.88279e-05	0.000501783	0.000129257	0.000493133	0.000127189	0.000495858	1063
Beta	Spike	0.0026825	0.000410536	6.53414	0.000351931	0.00065811	0.000355127	0.000413452	0.000342019	0.000663891	1063
Gamma	ORF1a	0.000398439	0.00251568	0.158382	0.00012573	0.000425742	0.00019965	0.000445439	0.00012616	0.000374676	10568
Gamma	ORF1b	0.000372417	0.000923098	0.403442	0.000125521	0.000419598	7.58611e-05	0.000360503	0.000129098	0.000441673	10568
Gamma	Spike	0.00401473	0.000677337	5.92723	0.000269165	0.000897713	0.000158753	0.000630668	0.000349634	0.000839346	10568
21A (Delta)	ORF1a	0.000573338	0.00123896	0.462758	0.000124296	0.00046136	0.000293138	0.000442061	0.000257932	0.000420481	21495
21A (Delta)	ORF1b	0.000736916	0.00121646	0.605785	0.00030918	0.000530336	0.000363708	0.00101174	0.000193574	0.000758467	21495
21A (Delta)	Spike	0.00269313	0.00171841	1.56722	0.000301796	0.000719194	0.000218544	0.000324029	0.000273859	0.000640177	21495
21I (Delta)	ORF1a	0.000572587	0.00175289	0.326653	0.000127918	0.000431071	0.000174043	0.000793112	0.000128397	0.000429596	53238
21I (Delta)	ORF1b	0.000588953	0.000371058	1.58723	0.000131345	0.000450073	0.000120438	0.000372946	0.000145439	0.000452842	53238
21I (Delta)	Spike	0.00320479	0.00196181	1.63359	0.000339512	0.00091129	0.000502166	0.000615859	0.000332009	0.000835943	53238
21J (Delta)	ORF1a	0.000806693	0.00146298	0.551406	0.000145027	0.000402197	0.000209021	0.000526744	0.000144237	0.000440517	522880
21J (Delta)	ORF1b	0.000835546	0.000480951	1.73728	0.000172321	0.000513664	0.000217393	0.000503069	0.000152721	0.000534566	522880
21J (Delta)	Spike	0.00277834	0.00233905	1.18781	0.000348362	0.00119867	0.000419722	0.000907677	0.000302586	0.00105462	522880
Lambda	ORF1a	0.000685762	0.000868342	0.789738	0.000115777	0.000328081	9.32998e-05	0.000270687	0.000113318	0.000328095	597
Lambda	ORF1b	0.000236683	0.00108576	0.217988	8.69567e-05	0.000480018	5.47739e-05	0.000544724	0.00011202	0.000479821	597
Lambda	Spike	0.0025067	0.00194305	1.29009	0.000339495	0.00096824	0.000225293	0.000628643	0.000379482	0.000894784	597
Omicron	ORF1a	0.000644724	0.00128396	0.502137	7.65795e-05	0.000205931	0.000150157	0.000660052	7.60949e-05	0.000253714	56784
Omicron	ORF1b	0.000327835	0.000694315	0.472171	7.74467e-05	0.000262579	2.83636e-05	0.000109279	7.79107e-05	0.000278945	56784
Omicron	Spike	0.0105105	0.0037649	2.79171	0.00102457	0.000558932	0.000453541	0.000296076	0.000989349	0.00056084	56784
Omicron2	ORF1a	0.00081082	0.00191368	0.423696	4.4985e-05	0.000165104	1.60116e-05	6.36584e-05	4.04562e-05	0.000144087	2061
Omicron2	ORF1b	0.000615672	0.00115973	0.530876	5.52303e-05	0.000196792	1.54779e-05	5.9146e-05	5.49327e-05	0.000191164	2061
Omicron2	Spike	0.0093723	0.0023313	4.02021	0.000134612	0.000497143	5.65745e-05	0.000213343	0.000127644	0.000497646	2061

## Sheet: 5_VoCVoIsubl_monthly_ancavgdNdS
Wuhan-Hu-1 vs lineage ancestors
Ancestor of clade	Month of divergence (Since start of the pandemic Dec-2019)	Protein	dN vs Wuhan-Hu-1	dS Wuhan-Hu-1
Alpha	8.95529	ORF1a	0.0003	0.001			The entries did not have a X intercept and thus the month previous to the first data point was assigned
Alpha	8.44488	ORF1b	0.0003	0.0017
Alpha	9.67897	Spike	0.0022	0.0016
Beta	9.21277	ORF1a	0.0003	0.0007
Beta	13	ORF1b	0.0002	0
Beta	10.7772	Spike	0.0023	0
Gamma	12.3719	ORF1a	0.0002	0.0023
Gamma	9.92656	ORF1b	0.0003	0.0006
Gamma	6.12243	Spike	0.0039	0
21A (Delta)	14.4367	ORF1a	0.0004	0.001
21A (Delta)	10.1418	ORF1b	0.0005	0.0006
21A (Delta)	17.0374	Spike	0.0023	0.0014
21I (Delta)	12.4996	ORF1a	0.0004	0.001
21I (Delta)	13.837	ORF1b	0.0005	0
21I (Delta)	10.9018	Spike	0.003	0.0013
21J (Delta)	13.9813	ORF1a	0.0006	0.001
21J (Delta)	14.2563	ORF1b	0.0006	0
21J (Delta)	14.9832	Spike	0.0019	0
Lambda	8.90288	ORF1a	0.0006	0.0006
Lambda	12.9041	ORF1b	0.0002	0.0006
Lambda	14.3819	Spike	0.0023	0.0013
Omicron	19.0253	ORF1a	0.0005	0.001
Omicron	21.0687	ORF1b	0.0003	0.0006
Omicron	21.4034	Spike	0.0106	0.0035
Omicron 2	14.6704	ORF1a	0.0008	0.0019
Omicron 2	23.2054	ORF1b	0.0006	0.0011
Omicron 2	23	Spike	0.0095	0.0024
anc-Alpha vs other Alpha
			ORF1a				ORF1b				Spike
Date	Month since the start of the pandemic (Dec 2019)	Number of sequences	avg dN	avg dS	dN stdev	dS stdev	avg dN	avg dS	dN stdev	dS stdev	avg dN	avg dS	dN stdev	dS stdev
2020-11-01	11	74	7.97297e-05	0.000186486	7.76005e-05	0.000181564	0.0001	8.64865e-05	0.000108539	0.00024513	8.64865e-05	9.72973e-05	0.000150182	0.000329787
2020-12-01	12	387	8.03618e-05	0.000267442	8.50289e-05	0.000268992	0.000149871	0.000180103	0.000144031	0.000324544	9.22481e-05	0.00012093	0.000160446	0.000381775
2021-01-01	13	2155	0.000105754	0.000301299	9.25464e-05	0.000313512	0.000219165	0.000296334	0.000126811	0.000379794	0.000101763	0.000161021	0.000177642	0.000423983
2021-02-01	14	9252	0.000114894	0.000403534	0.000103107	0.00036445	0.000251913	0.000439462	0.000130595	0.000443278	0.000113338	0.000182998	0.00018787	0.000467307
2021-03-01	15	38582	0.00014569	0.000492875	0.000112309	0.000395154	0.000277925	0.000469315	0.000140551	0.000486905	0.000144992	0.000278858	0.000217708	0.000585532
2021-04-01	16	72844	0.000169068	0.000570006	0.000118892	0.000435531	0.000294168	0.000507546	0.000141561	0.000519713	0.00016717	0.000316048	0.000233992	0.000619341
2021-05-01	17	41545	0.000185028	0.000636919	0.000125963	0.000471534	0.000301372	0.000594481	0.000142182	0.0005778	0.000188121	0.000405262	0.000248702	0.000719407
2021-06-01	18	12848	0.000209729	0.000718096	0.000135365	0.000500359	0.000318851	0.000640177	0.000153381	0.000616845	0.000213115	0.000456733	0.000274975	0.000769579
2021-07-01	19	3204	0.000233708	0.000853808	0.000148422	0.000543868	0.0003348	0.000615824	0.000156361	0.000587424	0.000244288	0.000491792	0.000317718	0.000814353
2021-08-01	20	379	0.000243272	0.000907916	0.000155246	0.00055257	0.000352507	0.000669921	0.000150353	0.000603423	0.000217678	0.000521372	0.000310536	0.000887772
anc-Beta vs other Beta
			ORF1a				ORF1b				Spike
Date	Month since the start of the pandemic (Dec 2019)	Number of sequences	avg dN	avg dS	dN stdev	dS stdev	avg dN	avg dS	dN stdev	dS stdev	avg dN	avg dS	dN stdev	dS stdev
2021-02-01	14	109	0.000138532	0.000377982	0.000110477	0.00039402	0.0001	0.000507339	0.000119412	0.000555395	0.000223853	0.000289908	0.000293099	0.000596432
2021-03-01	15	308	0.000171753	0.000471104	0.000122465	0.000397192	0.000140909	0.000516883	0.000123264	0.000538705	0.000317532	0.000317532	0.000309909	0.000583054
2021-04-01	16	422	0.000176303	0.000522986	0.000144602	0.000448929	0.000138626	0.000459479	0.000134362	0.000439166	0.000386967	0.000456872	0.000342196	0.000691714
2021-05-01	17	224	0.000193304	0.000625446	0.000133929	0.00053398	0.000109821	0.000516964	0.000118253	0.000504311	0.000410714	0.000523661	0.000383133	0.000720751
anc-Gamma vs other Gamma
			ORF1a				ORF1b				Spike
Date	Month since the start of the pandemic (Dec 2019)	Number of sequences	avg dN	avg dS	dN stdev	dS stdev	avg dN	avg dS	dN stdev	dS stdev	avg dN	avg dS	dN stdev	dS stdev
2021-02-01	14	51	9.60784e-05	8.43137e-05	7.73583e-05	0.000180413	6.66667e-05	0.0002	0.000117757	0.000285657	9.41176e-05	0.000494118	0.000380742	0.00059646
2021-03-01	15	767	0.000142503	0.000298175	8.81667e-05	0.000281866	6.23207e-05	0.000258801	0.000111605	0.000338978	0.000130639	0.000415515	0.000325364	0.000641336
2021-04-01	16	3273	0.000178613	0.00039224	0.000107373	0.000335867	6.44974e-05	0.000304552	0.000124497	0.000392192	0.000150199	0.000568775	0.000347521	0.000776797
2021-05-01	17	2811	0.000201067	0.000423408	0.000112489	0.000362131	8.34934e-05	0.000372999	0.000125919	0.000430121	0.000165315	0.000609925	0.000410662	0.000818582
2021-06-01	18	2202	0.00023733	0.000498229	0.000141022	0.000402831	8.09264e-05	0.000427566	0.000142412	0.000497817	0.000151135	0.000744278	0.000304369	0.000910221
2021-07-01	19	1222	0.000215548	0.000597218	0.000150958	0.000401564	8.61702e-05	0.000396072	0.000132315	0.00050122	0.000185843	0.000759083	0.000287389	0.000948983
2021-08-01	20	242	0.000247521	0.000716942	0.000188503	0.000423582	8.76033e-05	0.00053843	0.000122945	0.000477166	0.000233471	0.00073719	0.000328828	0.000976243
anc-21A (Delta) vs other 21A
			ORF1a				ORF1b				Spike
Date	Month since the start of the pandemic (Dec 2019)	Number of sequences	avg dN	avg dS	dN stdev	dS stdev	avg dN	avg dS	dN stdev	dS stdev	avg dN	avg dS	dN stdev	dS stdev
2021-04-01	16	288	0.000153819	0.000240278	0.000178611	0.000286835	0.000194097	0.000313542	0.000172903	0.000454237	0.000175347	0.000630208	0.00025767	0.000871074
2021-05-01	17	363	0.000242149	0.000333058	0.000234963	0.000336061	0.000258678	0.000624242	0.000175897	0.000592044	0.00020551	0.000489532	0.000265456	0.00072268
2021-06-01	18	1691	0.000256002	0.00029042	0.000252076	0.00033906	0.000301597	0.000827025	0.000191577	0.000660166	0.000203726	0.000316677	0.000261387	0.000627887
2021-07-01	19	7775	0.000299949	0.000344875	0.000263288	0.00034082	0.000371395	0.0010192	0.000189965	0.000759175	0.000222598	0.000231486	0.000274843	0.000528196
2021-08-01	20	6134	0.000319286	0.000437969	0.000270215	0.000372048	0.000384741	0.00108419	0.00018867	0.000769774	0.000225269	0.000318357	0.000270961	0.000615472
2021-09-01	21	2614	0.000290092	0.000554744	0.000260966	0.000446604	0.000377697	0.00104904	0.000191225	0.000769792	0.000216641	0.000408034	0.000273785	0.000701949
2021-10-01	22	1453	0.000271301	0.000637922	0.000226868	0.000482347	0.000359807	0.00100103	0.000206427	0.000758791	0.000216862	0.000441982	0.000291449	0.00076183
2021-11-01	23	1014	0.000243886	0.000898225	0.000169072	0.000608655	0.00033501	0.00103274	0.000190772	0.000723211	0.000188757	0.000486884	0.000277045	0.000864317
2021-12-01	24	163	0.000279141	0.0010135	0.000228644	0.000674081	0.000372393	0.0013092	0.000209139	0.000822058	0.000261963	0.000706748	0.00030352	0.00100426
anc-21I Delta) vs other 21I
			ORF1a				ORF1b				Spike
Date	Month since the start of the pandemic (Dec 2019)	Number of sequences	avg dN	avg dS	dN stdev	dS stdev	avg dN	avg dS	dN stdev	dS stdev	avg dN	avg dS	dN stdev	dS stdev
2021-04-01	16	136	6.17647e-05	0.000359559	8.86598e-05	0.00031231	8.30882e-05	0.000189706	0.000123861	0.000320712	0.000275	0.000222794	0.000276419	0.00047187
2021-05-01	17	321	9.53271e-05	0.000305919	9.25843e-05	0.00032605	7.6324e-05	0.000201246	0.000106067	0.000360206	0.00025109	0.00057757	0.000292415	0.000667642
2021-06-01	18	1984	0.000116532	0.000579536	0.000103537	0.00034959	8.71472e-05	0.000225252	0.00011429	0.000340852	0.000392288	0.000475353	0.000327564	0.000687173
2021-07-01	19	11728	0.00013235	0.000687867	0.000105072	0.000346846	9.05269e-05	0.00027656	0.000127219	0.000366748	0.000477174	0.000507759	0.000330946	0.000739399
2021-08-01	20	15447	0.000155998	0.00074184	0.000116768	0.000391915	0.00011096	0.000331857	0.000138772	0.000411636	0.000485706	0.000560141	0.000322169	0.000781274
2021-09-01	21	10605	0.000187016	0.000837822	0.000126892	0.000444277	0.000124272	0.000397567	0.000142329	0.000454303	0.000543706	0.000624404	0.000332474	0.000861063
2021-10-01	22	7241	0.000222152	0.000914736	0.000138214	0.00046636	0.000152299	0.000472559	0.000158639	0.0005109	0.000559798	0.000761704	0.000340626	0.000908965
2021-11-01	23	4605	0.000244235	0.0010058	0.000142019	0.000468369	0.000174875	0.000547796	0.000174145	0.000563633	0.000504278	0.000846602	0.000329463	0.000974173
2021-12-01	24	1171	0.000270709	0.00107592	0.00013949	0.000490561	0.000172075	0.000672331	0.00016397	0.000569468	0.000510077	0.000841076	0.000311024	0.00106836
anc-21J (Delta) vs other 21J
			ORF1a				ORF1b				Spike
Date	Month since the start of the pandemic (Dec 2019)	Number of sequences	avg dN	avg dS	dN stdev	dS stdev	avg dN	avg dS	dN stdev	dS stdev	avg dN	avg dS	dN stdev	dS stdev
2021-04-01	16	157	8.66242e-05	0.000192357	8.40448e-05	0.000242989	0.00010828	0.000172611	0.000139119	0.000393311	0.00026242	0.000168153	0.000250746	0.000498464
2021-05-01	17	837	0.00011816	0.000182796	8.95494e-05	0.000256383	0.000120669	0.000168459	0.000126	0.000288303	0.000365472	0.000125448	0.000259951	0.000400102
2021-06-01	18	7487	0.000130546	0.000275598	9.83324e-05	0.000296788	0.000153733	0.000212114	0.000124649	0.000350926	0.000371564	0.000443088	0.000247271	0.000786292
2021-07-01	19	50326	0.000155405	0.000335985	0.000118727	0.000336287	0.000172005	0.000311932	0.000134151	0.000404939	0.000353875	0.000597288	0.000274498	0.00088778
2021-08-01	20	94545	0.000173161	0.000403688	0.000127673	0.000377563	0.000187291	0.000401445	0.000142814	0.000458502	0.000366752	0.000739235	0.000289534	0.000973367
2021-09-01	21	97218	0.000197341	0.000482291	0.000135564	0.000411418	0.000208101	0.000471915	0.000147488	0.000501209	0.000368287	0.00087726	0.000300964	0.00102569
2021-10-01	22	107888	0.000222674	0.000571222	0.000144246	0.000441143	0.000230837	0.000543446	0.00015336	0.000547357	0.000412345	0.000969629	0.000310857	0.00106139
2021-11-01	23	128976	0.000243579	0.000655102	0.000152502	0.000468848	0.00024665	0.000616913	0.000158079	0.000586157	0.000501809	0.0010857	0.000297323	0.00112023
2021-12-01	24	35446	0.000264794	0.000707944	0.000159106	0.000481772	0.000256446	0.000664634	0.000162162	0.000600714	0.000531482	0.00116463	0.000286899	0.00112892
anc-Lambda vs other Lambda
			ORF1a				ORF1b				Spike
Date	Month since the start of the pandemic (Dec 2019)	Number of sequences	avg dN	avg dS	dN stdev	dS stdev	avg dN	avg dS	dN stdev	dS stdev	avg dN	avg dS	dN stdev	dS stdev
2021-03-01	15	56	5.89286e-05	0.000185714	8.04008e-05	0.000229963	4.10714e-05	0.000303571	8.48031e-05	0.000380413	9.46429e-05	0.000192857	0.000173121	0.000444709
2021-04-01	16	136	7.86765e-05	0.000184559	0.000118264	0.000254407	3.16176e-05	0.000388235	8.04637e-05	0.000480441	0.0002375	0.000390441	0.000364527	0.000620857
2021-05-01	17	159	9.30818e-05	0.000344654	0.000118599	0.000388057	4.65409e-05	0.000508176	0.000108371	0.000424707	0.000205031	0.000445283	0.000346373	0.000612083
2021-06-01	18	127	0.000107087	0.000284252	0.000120305	0.000325485	5.03937e-05	0.000577953	9.50138e-05	0.000451437	0.000248031	0.000865354	0.000492137	0.000940397
2021-07-01	19	119	0.000111765	0.000295798	0.000100992	0.000331763	0.000103361	0.00085042	0.000155101	0.000468114	0.00027563	0.00109832	0.000360782	0.00125745
anc-Omicron (BA.1) vs other Omicron (BA.1)
			ORF1a				ORF1b				Spike
Date	Month since the start of the pandemic (Dec 2019)	Number of sequences	avg dN	avg dS	dN stdev	dS stdev	avg dN	avg dS	dN stdev	dS stdev	avg dN	avg dS	dN stdev	dS stdev
2021-11-01	23	489	0.000155215	0.000421268	9.76066e-05	0.000261532	2.35174e-05	6.95297e-05	6.5904e-05	0.000226683	0.000203272	6.50307e-05	0.000630695	0.000269456
2021-12-01	24	44245	0.000145919	0.000664219	7.3993e-05	0.000241567	2.51627e-05	0.000101281	7.42032e-05	0.000264855	0.000453982	0.000319267	0.000992102	0.000572827
2022-01-01	25	12043	0.000165524	0.000654438	8.0598e-05	0.000289682	4.03222e-05	0.000140281	8.96206e-05	0.000325252	0.000462086	0.000220244	0.000989876	0.000514358
Anc-Omicron 2 (BA.2) vs other Omicron 2 (BA.2)
			ORF1a				ORF1b				Spike
Date	Month since the start of the pandemic (Dec 2019)	Number of sequences	avg dN	avg dS	dN stdev	dS stdev	avg dN	avg dS	dN stdev	dS stdev	avg dN	avg dS	dN stdev	dS stdev
2021-12-01	24	659	1.4871e-05	5.93323e-05	3.84791e-05	0.000133176	1.39605e-05	3.18665e-05	5.27592e-05	0.000134655	4.55235e-05	0.000226555	0.000118977	0.000494937
2022-01-01	25	1401	1.65478e-05	6.56919e-05	4.13554e-05	0.000148943	1.61912e-05	7.19686e-05	5.59294e-05	0.00021143	6.17689e-05	0.000207133	0.00013124	0.00049897

## Sheet: 6_nonVoCVoI_monthly_dNdS
			ORF1a					ORF1b					Spike
Month	Year	Month since the start of the pandemic (Dec 2019)	avg-dN against Wuhan-Hu-1	avg-dS against Wuhan-Hu-1	avg-dN/avg-dS	non synonymous substitutions / 1000 sites / year	synonymous substitutions / 1000 sites / year	avg-dN against Wuhan-Hu-1	avg-dS against Wuhan-Hu-1	avg-dN/avg-dS	non synonymous substitutions / 1000 sites / year	synonymous substitutions / 1000 sites / year	avg-dN against Wuhan-Hu-1	avg-dS against Wuhan-Hu-1	avg-dN/avg-dS	non synonymous substitutions / 1000 sites / year	synonymous substitutions / 1000 sites / year	Number of sequences
2020-02-01	2020	2	0.00016	0.000335	0.477612	0.96	2.01	0.00013	0.000276667	0.46988	0.78	1.66	0.000195	0.00012	1.625	1.17	0.72	60
2020-03-01	2020	3	0.000116043	0.000393048	0.295238	0.464171	1.57219	0.000179679	0.000347772	0.516658	0.718717	1.39109	0.000245276	0.000204456	1.19965	0.981105	0.817825	561
2020-04-01	2020	4	0.000126464	0.00047462	0.266453	0.379393	1.42386	0.000208894	0.00035423	0.589712	0.626681	1.06269	0.000310412	0.000242733	1.27882	0.931236	0.7282	461
2020-05-01	2020	5	0.000142254	0.00058338	0.243844	0.341408	1.40011	0.000231831	0.000394085	0.588277	0.556394	0.945803	0.000374366	0.000305352	1.22601	0.898479	0.732845	355
2020-06-01	2020	6	0.00016877	0.000654574	0.257831	0.337539	1.30915	0.00026877	0.000407571	0.659443	0.537539	0.815142	0.000419558	0.000460883	0.910335	0.839117	0.921767	317
2020-07-01	2020	7	0.00019375	0.000717647	0.26998	0.332143	1.23025	0.000295588	0.000533088	0.554483	0.506723	0.913866	0.000476103	0.000557353	0.854222	0.816176	0.955462	272
2020-08-01	2020	8	0.000213983	0.000877542	0.243844	0.320975	1.31631	0.000313559	0.000627119	0.5	0.470339	0.940678	0.000534322	0.00057839	0.92381	0.801483	0.867585	236
2020-09-01	2020	9	0.000247521	0.000965702	0.256312	0.330028	1.2876	0.000347107	0.000630992	0.550098	0.46281	0.841322	0.000557851	0.000621488	0.897606	0.743802	0.82865	242
2020-10-01	2020	10	0.000229781	0.00108661	0.211466	0.275738	1.30393	0.000357377	0.000771038	0.463501	0.428852	0.925246	0.000649727	0.000688251	0.944025	0.779672	0.825902	366
2020-11-01	2020	11	0.000265837	0.0011629	0.228599	0.290004	1.26861	0.000372624	0.000822398	0.453095	0.406499	0.897162	0.000664253	0.000786425	0.844649	0.72464	0.857919	442
2020-12-01	2020	12	0.000290773	0.00122189	0.23797	0.290773	1.22189	0.000394635	0.00098133	0.402143	0.394635	0.98133	0.000768455	0.000876609	0.876622	0.768455	0.876609	466
2021-01-01	2021	13	0.000316167	0.00131883	0.239732	0.291846	1.21738	0.000388667	0.00100383	0.387182	0.358769	0.926615	0.000887	0.000996167	0.890413	0.818769	0.919538	600
2021-02-01	2021	14	0.000333156	0.00135727	0.24546	0.285562	1.16337	0.00040461	0.00113191	0.357456	0.346809	0.970213	0.000938121	0.000996454	0.941459	0.804103	0.854103	564
2021-03-01	2021	15	0.000390293	0.00134673	0.289809	0.312235	1.07738	0.000419865	0.00117201	0.358243	0.335892	0.937607	0.00115688	0.00120993	0.956157	0.925508	0.967946	443
2021-04-01	2021	16	0.000446886	0.00131062	0.340973	0.335165	0.982967	0.000415018	0.00122344	0.339222	0.311264	0.917582	0.00141941	0.00142015	0.999484	1.06456	1.06511	273
2021-05-01	2021	17	0.000530857	0.00143257	0.370562	0.374723	1.01123	0.000426286	0.00125143	0.340639	0.300908	0.883361	0.00173371	0.00167486	1.03514	1.2238	1.18225	175
2021-06-01	2021	18	0.000610891	0.0014604	0.418305	0.407261	0.973597	0.00049604	0.00127624	0.388673	0.330693	0.850825	0.00221485	0.00210495	1.05221	1.47657	1.4033	101
2021-07-01	2021	19	0.00065	0.00163065	0.398615	0.410526	1.02988	0.000474194	0.0015629	0.303406	0.299491	0.987097	0.00227903	0.00255323	0.892609	1.43939	1.61256	62
Statistical comparison of cumulative mutation rates between the two years
	ORF1a		ORF1b		Spike
Statistical test	cumulative average non synonymous substitutions rate	cumulative average synonymous substitutions rate	cumulative average non synonymous substitutions rate	cumulative average synonymous substitutions rate	cumulative average non synonymous substitutions rate	cumulative average synonymous substitutions rate	p-value cutoff: 0.05
Mann Whitney	1	6.28457e-05	6.28457e-05	0.658999	0.0345651	0.00282805
T-test	0.54159	0.00230525	0.000577619	0.290742	0.0206014	0.00244339
T-test unequal variance	0.458721	0.000724862	0.000235963	0.199851	0.0603022	0.0238253
2020 average	0.392925	1.3949	0.535381	1.03403	0.85947	0.830251
2021 average	0.345331	1.06512	0.326261	0.924757	1.10753	1.14354

## Sheet: 7_nonVOC_aa_changes
Accession	ORF1ab	Spike	ORF3a	Envelope	Membrane	ORF6	ORF7a	ORF7b	ORF8	Nucleocapsid	ORF10	Total aa changes	Spike / Total aa changes %	Isolate Collection date	Virus Pangolin Classification	Month since start of the pandemic (December 2019)	Unknown isolation month		Aminoacid changes	Pearson correlation coefficient	P-value			Month since start of the pandemic (December 2019)	Spike									Month since start of the pandemic (December 2019)	Total aa changes											Spike / Total aa changes % (6 VoC/VoI representatives)	Spike / Total aa changes % (1000 repr) 5% frequency (6 VoC/VoI)	Spike / Total aa changes % (1000 repr) High frequency (6VoC/VoI)	Spike / Total aa changes % (212 non VOC+VOI representatives)
OU811488.1	1	5	0	0	0	0	0	0	0	1	1	8	62.5	2020-10-05	B.1.177.9	11			Total aa changes	0.575149	6.86398e-20			25	15									25	31											34.7826	33	44	62.5
MW763700.1	1	4	0	0	0	0	0	0	0	1	1	7	57.1429	2021-02-25	B.1.177.7	15			Spike aa changes	0.476566	2.6388e-13			25	10									25	26											39.1304	31	47	57.1429
OU369125.1	2	6	0	0	0	0	0	0	0	2	1	11	54.5455	2021-03-11	B.1.177.87	16			Spike / Total aa changes %	0.17767	0.00988364			25	13									25	38											46.875	42	57	54.5455
OU171627.1	7	9	0	0	0	0	0	0	0	1	0	17	52.9412	2021-04-21	B.1.620	17								25	3									25	14											29.0323	23	32	52.9412
OU368806.1	2	3	0	0	0	0	0	0	0	0	1	6	50	2021-02-25	B.1.177.12	15			Pearson correlation was calculated with SciPy.stats.pearsonr					24	2									24	15											36.3636	36	37	50
OU084450.1	5	7	1	0	0	0	0	0	1	0	0	14	50	2021-02-26	B.1.367	15								23	9									23	27											67.3913	65	67	50
OL601952.1	2	8	0	1	1	0	1	0	0	3	0	16	50	2021-08-30	B.1.525	21								23	3									23	11														50
OM038373.1	10	15	0	0	2	0	0	1	0	3	0	31	48.3871	2021-12-16	B.1	25								23	3									23	14														48.3871
MZ141977.1	3	6	1	0	0	0	1	0	0	2	0	13	46.1538	2021-04-24	B.1.1.28	17								22	5									22	14														46.1538
MZ397169.1	5	10	1	0	1	1	0	0	1	3	0	22	45.4545	2021-05-05	B.1.1.307	18								22	4									22	12														45.4545
FR990575.1	2	4	0	0	0	0	0	0	0	2	1	9	44.4444	2020-12-25	B.1.177.82	13								22	4									22	12														44.4444
FR998818.1	2	3	0	0	0	0	0	0	0	2	0	7	42.8571	2020-05-12	B.1.1.279	6								22	4									22	13														42.8571
OU801317.1	1	3	1	0	0	0	0	0	0	1	1	7	42.8571	2020-10-09	B.1.177.5	11								22	2									22	7														42.8571
OU805569.1	2	3	0	0	0	0	0	0	0	1	1	7	42.8571	2020-10-09	B.1.177.8	11								22	2									22	9														42.8571
OU081438.1	2	3	0	0	0	0	0	0	0	1	1	7	42.8571	2021-02-10	B.1.177.19	15								22	4									22	19														42.8571
OK399439.1	8	8	1	0	0	0	0	0	1	1	0	19	42.1053	2021-03-23	A.27	16								22	3									22	15														42.1053
OL461607.1	6	8	0	0	0	0	0	0	1	4	0	19	42.1053	2021-06-15	B.1.1.291	19								22	1									22	8														42.1053
OU224007.1	3	5	1	0	0	0	0	0	1	1	1	12	41.6667	2021-04-19	B.1.177.62	17								22	1									22	8														41.6667
MT906650.1	2	2	0	0	0	0	0	0	0	0	1	5	40	2020-04-11	B.1.222	5								21	8									21	16														40
MW456917.1	3	4	0	0	0	0	0	0	1	1	1	10	40	2020-12-24	B.1.177.6	13								21	9									21	23														40
OU077776.1	4	4	0	0	0	0	0	0	0	1	1	10	40	2021-02-02	B.1.177.15	15								21	7		Spike_AAS_per_year							21	23		Total_AAS_per_year												40
MZ501413.1	5	6	0	0	0	0	1	0	0	3	0	15	40	2021-04-14	B.1.1.306	17								21	7		2.46							21	23		9.714												40
OK014234.1	8	9	1	0	0	0	0	1	1	3	0	23	39.1304	2021-08-02	B.1.1	21								21	8									21	31														39.1304
OU517883.1	6	7	0	0	1	0	1	0	0	3	0	18	38.8889	2021-07-28	B.1.619.1	20								21	5		Spike AAS per year is 2.1 times higher than expected, based on the total AAS per year							21	21														38.8889
OL942943.1	11	10	1	0	0	0	0	0	3	1	0	26	38.4615	2021-12-10	B.1.621	25								21	3									21	20														38.4615
OU278377.1	2	3	0	0	0	0	0	0	0	2	1	8	37.5	2021-01-02	B.1.177.80	14								21	3									21	23														37.5
OU098095.1	3	3	0	0	0	0	0	0	0	1	1	8	37.5	2021-03-12	B.1.177.52	16								21	1									21	12														37.5
MZ555271.1	15	12	0	0	1	0	0	0	1	3	0	32	37.5	2021-06-22	P.3	19								20	7									20	18														37.5
OU805755.1	4	4	0	0	0	0	0	0	0	2	1	11	36.3636	2020-10-09	B.1.177.11	11								20	6									20	17														36.3636
OU107781.1	4	4	0	0	0	0	0	0	1	1	1	11	36.3636	2021-03-18	B.1.177.83	16								20	3									20	10														36.3636
OL555485.1	7	5	0	0	0	0	0	0	0	2	0	14	35.7143	2021-09-14	B.1.1.316	22								19	8									19	19														35.7143
MZ535901.1	7	6	2	0	0	0	0	0	0	2	0	17	35.2941	2021-06-21	B.1.1.141	19								19	12									19	32														35.2941
OL416534.1	8	6	0	1	0	0	0	0	0	2	0	17	35.2941	2021-07-15	B.1.619	20								19	6									19	17														35.2941
MZ363198.1	12	10	2	0	0	0	0	0	3	2	0	29	34.4828	2021-05-27	B.1.214.2	18								19	9									19	27														34.4828
OL993044.1	13	13	5	0	1	0	1	0	2	3	0	38	34.2105	2021-12-07	B.1.637	25								19	6									19	21														34.2105
OE998700.1	3	3	0	0	0	0	0	0	0	2	1	9	33.3333	2020-12-29	B.1.177.17	13								19	7									19	26														33.3333
MZ292155.1	2	1	0	0	0	0	0	0	0	0	0	3	33.3333	2021-01-11	B.1.36.17	14								19	4									19	17														33.3333
FR992681.1	2	2	0	0	0	0	0	0	0	1	1	6	33.3333	2021-01-27	B.1.177.32	14								19	4									19	19														33.3333
OE998523.1	3	3	0	0	0	0	0	0	0	2	1	9	33.3333	2021-02-06	B.1.177.10	15								19	1									19	6														33.3333
OU278805.1	3	2	1	0	0	0	0	0	0	0	0	6	33.3333	2021-03-08	B.1.36.22	16								18	10									18	22														33.3333
MW891045.1	4	5	2	0	0	1	0	0	0	3	0	15	33.3333	2021-03-18	B.1.1.486	16								18	10									18	29														33.3333
OU118557.1	4	4	1	0	0	0	1	0	0	1	1	12	33.3333	2021-03-27	B.1.177.60	16								18	6									18	18														33.3333
OU156018.1	2	2	1	0	0	0	0	0	0	1	0	6	33.3333	2021-04-26	B.1.36.1	17								18	7									18	23														33.3333
OK246767.1	8	6	2	0	0	0	0	0	1	1	0	18	33.3333	2021-05-19	B.1.221	18								18	6									18	22														33.3333
OU361025.1	12	9	2	0	1	0	1	0	0	2	0	27	33.3333	2021-06-19	B.1.617.1	19								18	6									18	24														33.3333
OL555521.1	5	4	1	0	0	0	0	0	0	2	0	12	33.3333	2021-09-14	B.1.427	22								18	1									18	4														33.3333
OL555522.1	6	4	1	0	0	0	0	0	0	1	0	12	33.3333	2021-09-14	B.1.429	22								18	2									18	9														33.3333
OL414004.1	12	9	2	0	0	0	0	0	3	1	0	27	33.3333	2021-10-25	B.1.621.1	23								18	3									18	14														33.3333
MZ722214.1	5	4	0	0	0	0	1	0	0	3	0	13	30.7692	2020-12-17	B.1.1.369	13								18	2									18	10														30.7692
OU010122.1	6	4	1	0	0	0	0	0	0	2	0	13	30.7692	2021-01-25	B.1.1.277	14								18	4									18	20														30.7692
OU091733.1	6	4	0	0	0	0	0	0	0	2	1	13	30.7692	2021-03-04	B.1.177.21	16								18	4									18	20														30.7692
OU139200.1	7	4	0	0	0	0	0	0	0	1	1	13	30.7692	2021-04-08	B.1.177.75	17								18	1									18	5														30.7692
OL848087.1	7	4	0	0	0	0	0	0	0	2	0	13	30.7692	2021-09-14	B.1.1.519	22								18	4									18	22														30.7692
MZ316294.1	8	7	2	0	1	0	1	0	1	3	0	23	30.4348	2021-05-08	B.1.596	18								18	2									18	12														30.4348
MZ987731.1	11	7	2	0	0	0	0	0	1	2	0	23	30.4348	2021-08-12	B.1.526	21								18	3									18	18														30.4348
OU933679.1	10	7	2	0	1	0	0	0	0	3	0	23	30.4348	2021-08-25	B.1.1.523	21								18	2									18	13														30.4348
LR898604.1	6	3	0	1	0	0	0	0	0	0	0	10	30	2020	B.1.258.7	X								18	1									18	7														30
OU811561.1	4	3	1	0	0	0	0	0	0	1	1	10	30	2020-12-20	B.1.177.65	13								18	1									18	8														30
OU083889.1	4	3	1	0	0	0	0	0	0	1	1	10	30	2021-01-16	B.1.177.56	14								18	2									18	18														30
MW706579.1	3	3	1	0	0	0	1	0	0	1	1	10	30	2021-02-07	B.1.177.18	15								18	1									18	11														30
OU086191.1	3	3	2	0	0	0	0	0	0	1	1	10	30	2021-02-24	B.1.177.73	15								18	1									18	11														30
OU321439.1	2	3	1	0	0	0	1	0	1	1	1	10	30	2021-02-26	B.1.177.69	15								18	1									18	14														30
MZ342808.1	4	3	2	0	0	0	0	0	0	1	0	10	30	2021-03-03	B.1.36.8	16								17	9									17	17														30
OU098933.1	4	3	0	0	0	0	0	0	0	2	1	10	30	2021-03-08	B.1.177.44	16								17	6									17	13														30
OU122689.1	3	3	1	0	0	0	1	0	0	1	1	10	30	2021-03-19	B.1.177.77	16								17	5									17	12														30
MZ606748.1	4	3	1	0	0	0	0	0	0	2	0	10	30	2021-07-06	B.1.1.222	20								17	6									17	15														30
MT757104.1	4	2	1	0	0	0	0	0	0	0	0	7	28.5714	2020-05-14	B.1.428	6								17	2									17	6														28.5714
MW882487.1	2	2	0	0	0	0	0	0	0	3	0	7	28.5714	2020-10-07	B.1.1.298	11								17	4									17	13														28.5714
OU076425.1	8	4	0	0	0	0	0	1	0	1	0	14	28.5714	2021-02-04	B.1.258.3	15								17	4									17	14														28.5714
MZ579339.1	5	4	0	0	2	0	0	0	0	3	0	14	28.5714	2021-03-17	B.1.416	16								17	4									17	14														28.5714
MZ161253.1	3	4	3	0	0	0	0	0	2	2	0	14	28.5714	2021-04-19	B.1.111	17								17	3									17	11														28.5714
OK193698.1	8	4	0	0	0	0	0	0	0	0	2	14	28.5714	2021-04-30	B.1.258	17								17	3									17	11														28.5714
MZ553967.1	12	6	1	0	0	0	0	0	0	2	0	21	28.5714	2021-06-22	B.1.623	19								17	4									17	15														28.5714
OL848092.1	3	2	0	0	0	0	0	0	0	2	0	7	28.5714	2021-09-14	B.1.551	22								17	3									17	12														28.5714
OU011053.1	5	3	0	0	0	0	0	0	0	3	0	11	27.2727	2021-01-04	B.1.1.433	14								17	3									17	12														27.2727
MW638755.1	4	3	0	0	0	0	0	1	0	2	1	11	27.2727	2021-01-05	B.1.177.46	14								17	4									17	16														27.2727
OU080343.1	3	3	1	0	0	1	0	0	0	3	0	11	27.2727	2021-01-19	B.1.1.294	14								17	5									17	21														27.2727
OU107416.1	3	3	1	0	1	0	0	0	0	2	1	11	27.2727	2021-03-12	B.1.177.20	16								17	4									17	17														27.2727
MZ266996.1	4	3	2	0	0	0	0	0	0	2	0	11	27.2727	2021-04-03	B.1.1.432	17								17	3									17	14														27.2727
OU176917.1	3	3	0	0	0	0	1	1	1	1	1	11	27.2727	2021-04-29	B.1.177.86	17								17	2									17	10														27.2727
OU238923.1	10	6	1	0	0	0	0	1	0	4	0	22	27.2727	2021-05-29	B.1.1.317	18								17	2									17	10														27.2727
OV248072.1	3	3	1	0	0	0	1	0	1	1	1	11	27.2727	2021-10-19	B.1.177	23								17	4									17	20														27.2727
MZ530445.1	9	7	3	0	0	0	0	0	5	2	0	26	26.9231	2021-06-20	B.1.375	19								17	3									17	15														26.9231
OU171842.1	5	4	1	0	0	0	0	0	0	5	0	15	26.6667	2021-04-08	B.1.1.420	17								17	2									17	10														26.6667
OK552459.1	14	8	3	1	2	0	0	0	0	3	0	31	25.8065	2021-08-11	B.1.561	21								17	3									17	16														25.8065
FR993400.1	2	1	0	0	1	0	0	0	0	0	0	4	25	2020-03-14	B.1.128	4								17	2									17	11														25
LR963289.1	2	1	1	0	0	0	0	0	0	0	0	4	25	2020-03-17	B.1.147	4								17	2									17	12														25
MW757191.1	5	2	0	0	0	0	0	0	0	1	0	8	25	2020-11-07	B.1.524	12								17	2									17	12														25
OU000195.1	5	3	2	0	0	0	0	0	1	1	0	12	25	2020-11-12	B.1.474	12								17	2									17	12														25
OU081538.1	2	2	0	0	0	0	0	0	0	3	1	8	25	2021-02-11	B.1.177.16	15								17	2									17	12														25
OU074320.1	6	4	3	0	0	0	0	0	1	2	0	16	25	2021-02-17	B.1.221.3	15								17	2									17	14														25
OK425569.1	5	4	2	0	0	0	0	0	0	5	0	16	25	2021-02-24	B.1.1.269	15								17	2									17	14														25
OU097052.1	3	2	0	0	0	0	0	0	0	3	0	8	25	2021-03-16	B.1.177.43	16								17	2									17	15														25
MZ269242.1	6	3	1	0	0	0	0	0	0	2	0	12	25	2021-04-01	B.1.36.16	17								17	1									17	10														25
OU137725.1	8	3	0	0	0	0	0	0	0	1	0	12	25	2021-04-19	B.1.258.14	17								17	1									17	13														25
OK217916.1	6	4	3	0	0	0	0	0	1	2	0	16	25	2021-04-24	B.1.36.29	17								17	1									17	14														25
MZ342159.1	9	6	3	0	0	0	0	0	3	3	0	24	25	2021-05-20	B.1.565	18								17	1									17	18														25
OK548734.1	1	1	0	0	0	0	0	0	1	1	0	4	25	2021-05-20	B.1.241	18								17	1									17	18														25
MZ097537.1	12	5	1	0	0	0	0	0	0	3	0	21	23.8095	2021-04-19	B.1.1.207	17								17	0									17	1														23.8095
OK508255.1	10	5	0	0	1	0	0	0	2	3	0	21	23.8095	2021-08-10	B.1.1.318	21								16	6									16	11														23.8095
MZ500574.1	6	4	1	0	1	0	0	0	0	5	0	17	23.5294	2021-04-13	B.1.1.10	17								16	8									16	19														23.5294
MZ554353.1	8	4	1	0	0	0	0	0	1	3	0	17	23.5294	2021-06-20	B.1.466.2	19								16	3									16	8														23.5294
OU000383.1	5	3	1	0	0	1	0	0	1	1	1	13	23.0769	2021-02-19	B.1.177.58	15								16	4									16	11														23.0769
MZ054877.1	5	3	2	0	0	0	0	0	1	2	0	13	23.0769	2021-02-25	B.3.1	15								16	2									16	6														23.0769
OU107448.1	8	3	0	0	0	0	0	0	0	2	0	13	23.0769	2021-03-21	B.1.1.70	16								16	5									16	15														23.0769
MW902452.1	6	3	2	0	0	0	0	0	0	2	0	13	23.0769	2021-03-22	B.1.126	16								16	4									16	12														23.0769
OU167852.1	3	2	1	0	0	0	0	0	1	1	1	9	22.2222	2020-10-20	B.1.177.45	11								16	4									16	13														22.2222
MW640655.1	4	2	1	0	0	0	0	0	1	1	0	9	22.2222	2021-01-24	B.1.93	14								16	3									16	10														22.2222
OU365650.1	2	2	1	0	0	0	0	0	1	1	2	9	22.2222	2021-01-25	B.1.177.57	14								16	3									16	10														22.2222
OU084007.1	3	2	0	0	0	0	0	0	1	2	1	9	22.2222	2021-01-27	B.1.177.35	14								16	3									16	10														22.2222
MW858249.1	4	2	1	0	0	0	0	0	0	2	0	9	22.2222	2021-02-06	B.1.1.50	15								16	4									16	14														22.2222
OU083981.1	3	2	0	0	0	0	0	1	1	1	1	9	22.2222	2021-02-12	B.1.177.4	15								16	3									16	11														22.2222
OU106986.1	5	2	1	0	0	0	0	0	0	1	0	9	22.2222	2021-03-23	B.1.236	16								16	2									16	8														22.2222
MZ304753.1	3	2	2	0	0	0	0	0	0	2	0	9	22.2222	2021-05-11	B.1.438.1	18								16	3									16	13														22.2222
OL555518.1	5	2	0	0	0	0	0	0	0	2	0	9	22.2222	2021-09-14	B.1.239	22								16	3									16	13														22.2222
MW903961.1	9	3	0	0	0	0	0	0	0	2	0	14	21.4286	2021-03-25	B.1.400	16								16	2									16	9														21.4286
MZ180097.1	8	3	1	0	0	0	0	0	0	2	0	14	21.4286	2021-04-28	B.1.1.434	17								16	3									16	14														21.4286
MZ238030.1	6	3	0	0	0	0	1	0	0	4	0	14	21.4286	2021-05-02	P.2	18								16	2									16	10														21.4286
OL920225.1	9	3	1	0	1	0	0	0	0	0	0	14	21.4286	2021-10-22	B	23								16	2									16	10														21.4286
OL919598.1	8	3	1	0	1	0	0	0	0	1	0	14	21.4286	2021-12-04	B.1.609	25								16	3									16	17														21.4286
OU323254.1	9	4	2	0	0	0	1	0	0	3	0	19	21.0526	2021-06-12	B.1.160	19								16	3									16	17														21.0526
OK498889.1	9	4	0	0	0	0	1	1	1	2	1	19	21.0526	2021-09-14	B.1.240	22								16	2									16	15														21.0526
MZ906068.1	2	1	1	0	0	0	0	0	0	1	0	5	20	2020-04-20	B.1.422	5								16	2									16	15														20
OL636012.1	4	2	0	0	0	0	0	0	0	4	0	10	20	2020-12-17	B.1.1.284	13								16	2									16	17														20
OE998716.1	2	1	0	0	0	0	0	0	0	2	0	5	20	2021-01-03	B.1.1.37	14								16	2									16	19														20
OU072960.1	10	3	0	0	0	0	0	0	0	2	0	15	20	2021-02-02	B.1.1.232	15								16	1									16	10														20
OU087028.1	7	2	0	0	0	0	0	0	1	0	0	10	20	2021-02-27	B.1.258.11	15								16	1									16	10														20
OU091761.1	6	2	1	0	0	0	0	0	0	1	0	10	20	2021-03-05	B.1.389	16								16	1									16	12														20
MW870038.1	4	2	2	1	0	0	0	0	0	1	0	10	20	2021-03-10	B.1.564	16								16	1									16	12														20
OK246733.1	4	2	2	0	0	0	0	0	0	2	0	10	20	2021-04-05	B.1.349	17								16	1									16	13														20
OU127130.1	4	2	2	0	0	0	0	0	0	2	0	10	20	2021-04-09	B.1.470	17								15	4									15	7														20
OK399372.1	11	4	3	0	0	0	1	0	0	1	0	20	20	2021-04-12	B.1.36	17								15	3									15	6														20
MZ072794.1	5	3	4	0	0	0	0	0	1	2	0	15	20	2021-04-15	B.1.588	17								15	7									15	14														20
MZ266506.1	5	2	2	0	0	0	0	0	0	1	0	10	20	2021-04-16	B.1.36.27	17								15	3									15	7														20
LC636494.1	5	2	0	0	0	0	0	0	0	3	0	10	20	2021-05-01	B.1.1.214	18								15	4									15	10														20
MZ281953.1	11	4	0	0	0	0	0	0	2	3	0	20	20	2021-05-03	A.23.1	18								15	3									15	9														20
MZ600025.1	12	4	2	0	1	0	0	0	0	1	0	20	20	2021-05-19	B.1.575	18								15	3									15	10														20
OL365117.1	3	1	1	0	0	0	0	0	0	0	0	5	20	2021-05-20	B.1.320	18								15	3									15	10														20
OL920347.1	10	3	0	0	0	0	0	1	0	1	0	15	20	2021-09-22	B.1.36.35	22								15	3									15	10														20
OK192765.1	8	3	3	0	0	0	0	0	1	1	0	16	18.75	2021-04-28	B.1.362	17								15	4									15	14														18.75
MW181733.1	4	2	0	0	0	0	1	0	0	4	0	11	18.1818	2020-09-24	B.1.1.63	10								15	2									15	8														18.1818
OL471940.1	6	2	1	0	0	0	0	0	1	1	0	11	18.1818	2020-12-22	B.1.36.18	13								15	4									15	16														18.1818
MZ292131.1	4	2	2	0	0	0	0	0	0	3	0	11	18.1818	2021-01-01	B.1.1.216	14								15	4									15	16														18.1818
OU188762.1	6	2	0	0	1	0	0	0	0	2	0	11	18.1818	2021-01-12	B.1.1.198	14								15	3									15	13														18.1818
OU011586.1	8	2	1	0	0	0	0	0	0	0	0	11	18.1818	2021-02-13	B.1.258.16	15								15	3									15	13														18.1818
MZ029818.1	6	2	0	0	0	0	1	0	0	2	0	11	18.1818	2021-04-06	B.1.404	17								15	2									15	9														18.1818
OU180556.1	14	4	1	1	0	0	0	0	1	1	0	22	18.1818	2021-05-04	B.1.258.17	18								15	2									15	9														18.1818
MW864369.1	8	3	2	0	0	0	0	0	2	2	0	17	17.6471	2021-03-18	B.1.587	16								15	3									15	15														17.6471
MZ082499.1	6	3	2	0	0	0	1	0	3	2	0	17	17.6471	2021-03-26	B.1.1.263	16								15	2									15	10														17.6471
MW577779.1	3	1	0	0	0	0	0	0	0	2	0	6	16.6667	2020-05-23	B.1.560	6								15	2									15	11														16.6667
MW166129.1	9	2	0	0	0	0	0	0	1	0	0	12	16.6667	2020-07-02	A.1	8								15	1									15	9														16.6667
MW566562.1	5	1	0	0	0	0	0	0	0	0	0	6	16.6667	2020-10-07	B.1.206	11								15	1									15	12														16.6667
OU385208.1	5	2	1	0	0	0	0	0	2	1	1	12	16.6667	2021-01-10	B.1.177.54	14								15	1									15	12														16.6667
MZ006554.1	6	2	1	0	0	0	1	0	0	2	0	12	16.6667	2021-04-01	B.1.1.416	17								15	1									15	20														16.6667
MZ462411.1	5	2	3	0	0	0	0	1	0	1	0	12	16.6667	2021-04-01	B.1.582	17								14	3									14	8														16.6667
OU129598.1	5	2	1	0	0	0	0	0	0	4	0	12	16.6667	2021-04-02	B.1.1.39	17								14	1									14	3														16.6667
MZ053480.1	6	2	1	0	0	0	0	0	1	2	0	12	16.6667	2021-04-19	B.1.577	17								14	2									14	6														16.6667
OU205803.1	6	2	1	1	0	0	0	0	0	1	1	12	16.6667	2021-05-07	B.1.177.81	18								14	4									14	13														16.6667
OK001946.1	9	3	1	0	0	0	0	0	0	5	0	18	16.6667	2021-05-16	B.1.1.1	18								14	3									14	10														16.6667
OK001929.1	2	1	0	0	0	0	0	0	1	2	0	6	16.6667	2021-06-06	B.1.1.372	19								14	3									14	11														16.6667
MZ371175.1	6	2	1	0	0	0	0	0	0	4	0	13	15.3846	2021-05-25	B.1.1.348	18								14	3									14	11														15.3846
OK152360.1	8	3	3	0	0	0	1	0	1	4	0	20	15	2021-08-16	A.2.5.2	21								14	3									14	11														15
OL980319.1	4	1	1	0	0	0	0	0	0	1	0	7	14.2857	2020	B.1.36.36	X								14	2									14	9														14.2857
MT512435.1	3	1	1	0	0	0	0	0	2	0	0	7	14.2857	2020-03-10	B.1.279	4								14	2									14	9														14.2857
OU792348.1	3	1	1	0	0	0	0	0	0	2	0	7	14.2857	2020-09-16	B.1.1.311	10								14	2									14	9														14.2857
MW928100.1	8	2	0	0	1	0	0	0	0	3	0	14	14.2857	2021-04-02	B.1.1.464	17								14	1									14	5														14.2857
MZ195345.1	10	2	1	0	0	0	0	0	0	1	0	14	14.2857	2021-04-23	B.1.517	17								14	2									14	11														14.2857
OK548743.1	3	1	1	0	0	0	1	0	0	1	0	7	14.2857	2021-05-24	B.1.369	18								14	2									14	11														14.2857
OD986559.1	6	2	1	0	0	0	1	1	0	4	0	15	13.3333	2021-03-12	B.1.160.8	16								14	2									14	12														13.3333
MZ021863.1	7	2	1	0	0	1	1	0	0	3	0	15	13.3333	2021-03-31	B.1.1.25	16								14	2									14	17														13.3333
MZ433971.1	8	2	2	0	0	0	0	0	1	2	0	15	13.3333	2021-04-29	B.1.232	17								13	4									13	9														13.3333
OL965062.1	7	2	2	0	0	0	0	0	1	3	0	15	13.3333	2021-11-21	B.1.2	24								13	4									13	10														13.3333
OL365991.1	10	3	3	1	1	0	0	0	1	4	0	23	13.0435	2021-08-30	A.2.5	21								13	3									13	9														13.0435
LR883155.1	5	1	1	0	0	0	0	0	0	1	0	8	12.5	2020-05-22	B.1.22	6								13	4									13	13														12.5
MW474180.1	6	1	1	0	0	0	0	0	0	0	0	8	12.5	2020-08-14	B.1.371	9								13	3									13	10														12.5
MW708903.1	3	1	2	0	0	0	0	0	0	2	0	8	12.5	2020-12-29	B.1.436	13								13	2									13	10														12.5
OK548739.1	4	1	1	0	0	0	0	0	1	1	0	8	12.5	2021-05-24	B.1.595	18								13	2									13	11														12.5
OL555512.1	5	1	0	0	0	0	0	0	0	2	0	8	12.5	2021-09-14	B.1.243	22								13	1									13	8														12.5
OL848116.1	4	1	0	0	0	0	0	0	0	3	0	8	12.5	2021-09-14	B.1.234	22								12	2									12	8														12.5
MZ471953.1	9	2	3	0	0	0	1	1	1	0	0	17	11.7647	2021-01-19	B.1.426	14								12	3									12	12														11.7647
MZ023176.1	10	2	2	1	0	0	0	0	0	2	0	17	11.7647	2021-03-27	B.1.576	16								12	1									12	14														11.7647
MZ494572.1	5	1	1	0	1	0	0	0	1	0	0	9	11.1111	2020-07-03	B.1.391	8								11	5									11	8														11.1111
OU011559.1	7	1	0	0	0	0	0	0	0	1	0	9	11.1111	2021-02-16	B.1.416.1	15								11	3									11	7														11.1111
MZ307249.1	10	2	1	0	0	0	0	0	0	5	0	18	11.1111	2021-05-09	B.1.311	18								11	3									11	7														11.1111
OU193423.1	10	2	1	0	0	0	3	0	1	2	0	19	10.5263	2021-03-09	B.1.160.16	16								11	4									11	11														10.5263
OU277831.1	5	1	1	0	0	0	0	0	0	3	0	10	10	2021-03-09	B.1.1.51	16								11	2									11	7														10
MZ058401.1	6	1	0	0	0	0	0	0	0	2	1	10	10	2021-03-27	B.1.396	16								11	2									11	9														10
OU127229.1	5	1	1	0	0	0	0	0	0	3	0	10	10	2021-04-03	B.1.1.153	17								11	1									11	6														10
MW181759.1	7	1	2	0	0	0	0	0	0	1	0	11	9.09091	2020-09-19	B.1.499	10								11	1									11	12														9.09091
OK548741.1	8	1	1	0	0	0	0	0	1	0	0	11	9.09091	2021-05-20	B.1.509	18								10	2									10	11														9.09091
MZ353827.1	7	1	0	0	0	0	0	0	1	2	0	11	9.09091	2021-05-21	B.1.139	18								10	1									10	7														9.09091
OU077149.1	7	1	0	0	0	0	1	0	0	3	0	12	8.33333	2020-10-26	B.1.1.301	11								10	1									10	11														8.33333
OU078971.1	5	1	0	0	0	0	2	0	1	3	0	12	8.33333	2021-02-10	B.1.1.189	15								9	1									9	8														8.33333
MW780499.1	8	1	1	0	0	0	0	0	1	1	0	12	8.33333	2021-02-24	B.1.346	15								8	2									8	12														8.33333
MW804770.1	8	1	1	1	0	0	0	0	1	0	0	12	8.33333	2021-03-05	B.1.497	16								8	1									8	9														8.33333
OU105996.1	5	1	1	0	0	0	0	0	1	4	0	12	8.33333	2021-03-18	B.1.1.170	16								8	0									8	4														8.33333
OL555379.1	5	1	3	0	0	0	0	0	2	1	0	12	8.33333	2021-08-21	B.1.265	21								6	3									6	7														8.33333
MW792604.1	4	1	3	0	0	1	0	0	1	3	0	13	7.69231	2021-03-06	B.1.1.33	16								6	2									6	7														7.69231
MZ202124.1	7	1	3	0	0	0	0	0	0	2	0	13	7.69231	2021-04-25	B.1.324	17								6	1									6	6														7.69231
MW345922.1	8	1	1	0	1	0	0	0	0	3	0	14	7.14286	2020-11-16	B.1.1.326	12								6	1									6	8														7.14286
MW911360.1	7	1	2	0	0	0	1	0	0	3	0	14	7.14286	2021-04-05	B.1.409	17								6	0									6	7														7.14286
MZ288396.1	7	1	2	0	0	0	0	0	2	2	0	14	7.14286	2021-05-03	B.1.110.3	18								6	0									6	6														7.14286
MZ072809.1	11	1	3	0	0	0	2	0	0	1	0	18	5.55556	2021-04-16	B.1.361	17								6	0									6	6														5.55556
MZ239945.1	12	1	2	0	0	0	0	0	1	1	1	18	5.55556	2021-04-22	B.1.568	17								6	0									6	6														5.55556
MW668897.1	11	1	4	0	0	0	0	0	0	3	1	20	5	2021-02-02	B.1.356	15								5	2									5	5														5
OA964657.1	3	0	0	0	0	0	0	0	0	0	0	3	0	2020-04-28	B.3	5								5	1									5	5														0
MT973326.1	2	0	2	0	0	0	0	0	1	2	0	7	0	2020-05-08	A.2.2	6								5	0									5	3														0
MT967929.1	5	0	1	0	0	0	0	0	0	0	0	6	0	2020-05-15	B.40	6								4	1									4	4														0
MW181845.1	5	0	0	0	0	0	0	0	0	1	0	6	0	2020-05-16	B.6.6	6								4	1									4	4														0
LR884169.1	3	0	1	0	0	0	0	0	1	1	0	6	0	2020-05-27	A.2	6								4	1									4	7														0
MT967919.1	3	0	0	0	0	0	0	0	0	1	0	4	0	2020-07-01	B.6	8																																	0
MZ156756.1	0	0	0	0	0	0	0	0	1	0	0	1	0	2021-04-07	A	17																																	0
												Average	23.8262																						Average
[truncated: 5 more columns]
